# Supplementary material for: Diacetonitrile­(3-{2-[8-(2-bromo­eth­oxy)-9,10-dioxoanthracen-1-yl­oxy]eth­yl}-1-(2-pyridyl­meth­yl)imidazolium)silver(I) bis­(hexa­fluorido­phosphate)
Source: Acta Crystallogr Sect E Struct Rep Online. 2010 Jul 31;66(Pt 8):m1030. doi: 10.1107/S1600536810029739 (PMC3007485; doi:10.1107/S1600536810029739)
Supplement: Supplementary file 1 [file e-66-m1030-sup1.cif]

##############################################################################
###                                                                        ###
###        Electronic paper (Acta Crystallographica Section E)             ###
###                                                                        ###
##############################################################################
#                                                                            #
# This CIF contains the data in a paper accepted for publication in Acta     #
# Crystallographica Section E. It conforms to the requirements of Notes      #
# for Authors for Section E, and has been peer reviewed under the auspices   #
# of the IUCr Commission on Journals.                                        #
#                                                                            #
# Full details of the Crystallographic Information File format               #
# are given in the paper "The Crystallographic Information File (CIF):       #
# a New Standard Archive File for Crystallography" by S. R. Hall, F. H.      #
# Allen and I. D. Brown [Acta Cryst. (1991), A47, 655-685].                  #
#                                                                            #
# The current version of the core CIF dictionary is obtainable from          #
# ftp://ftp.iucr.org/pub/cif_core.dic. The current version number is 2.4.    #
#                                                                            #
# Software is freely available for graphical display of the structure(s) in  #
# this CIF.  For information consult the CIF home page http://www.iucr.org/  #
# cif/home.html                                                              #
#                                                                            #
# This file may be used for bona fide research purposes within the           #
# scientific community so long as proper attribution is given to the journal # 
# article from which it was obtained.                                        #
#                                                                            #
##############################################################################
                                             
data_global
_audit_creation_method     'SHELXL-97'
_journal_date_recd_electronic     2010-07-08
_journal_date_accepted     2010-07-26
_journal_name_full     'Acta Crystallographica, Section E'
_journal_year     2010
_journal_volume     66
_journal_issue      8
_journal_page_first     m1030
_journal_page_last     m1030
_journal_paper_category     QM
_journal_coeditor_code     SI2276
_publ_contact_author_name     'Da-Bin Qin'
_publ_contact_author_address
;
School of Chemistry and Chemical Engineering
China West Normal University
Nanchong 637002
Peoples' Republic of China
;
_publ_contact_author_email     'qindabincwnu@yahoo.com.cn'
_publ_contact_author_fax     ?
_publ_contact_author_phone     ?
_publ_section_title
;\
Diacetonitrile(3-{2-[8-(2-bromoethoxy)-9,10-dioxoanthracen-1-yloxy]ethyl}-1-(2-\
pyridylmethyl)imidazolium)silver(I) bis(hexafluoridophosphate)
;
loop_
    _publ_author_name
    _publ_author_footnote
    _publ_author_address
    'Qing-Song Wen' .
;
School of Chemistry and Chemical Engineering,
China West Normal University
Nanchong 637002
People's Republic of China
;
    'Cheng-Lin Zhou' .
;
School of Chemistry and Chemical Engineering,
China West Normal University
Nanchong 637002
People's Republic of China
;
    'Da-Bin Qin' .
;
School of Chemistry and Chemical Engineering,
China West Normal University
Nanchong 637002
People's Republic of China
;
data_I
_audit_creation_method     SHELXL-97
_chemical_name_systematic
;
Diacetonitrile(3-{2-[8-(2-bromoethoxy)-9,10-dioxoanthracen-1-yloxy]ethyl}-
1-(2-pyridylmethyl)imidazolium)silver(I) bis(hexafluoridophosphate)
;
_chemical_name_common     ?
_chemical_formula_moiety     'C31 H29 Ag Br N5 O4 2+, 2(P F6 -)'
_chemical_formula_sum     'C31 H29 Ag Br F12 N5 O4 P2'
_chemical_formula_iupac     '[Ag (C27 H23 Br N3 O4) (C2 H3 N)2] (P F6)2'
_chemical_formula_weight     1013.31
_chemical_melting_point     ?
_symmetry_cell_setting     triclinic
_symmetry_space_group_name_H-M     'P -1'
_symmetry_space_group_name_Hall     '-P 1'
loop_
    _symmetry_equiv_pos_as_xyz
    'x, y, z'
    '-x, -y, -z'
_cell_length_a     7.961(3)
_cell_length_b     12.826(4)
_cell_length_c     18.199(6)
_cell_angle_alpha     89.034(14)
_cell_angle_beta     88.278(12)
_cell_angle_gamma     74.805(7)
_cell_volume     1792.3(10)
_cell_formula_units_Z     2
_cell_measurement_reflns_used     6148
_cell_measurement_theta_min     1.6
_cell_measurement_theta_max     27.9
_cell_measurement_temperature     116(2)
_exptl_crystal_description     prism
_exptl_crystal_colour     colorless
_exptl_crystal_size_max     0.20
_exptl_crystal_size_mid     0.18
_exptl_crystal_size_min     0.16
_exptl_crystal_density_diffrn     1.878
_exptl_crystal_density_meas     ?
_exptl_crystal_density_method     'not measured'
_exptl_crystal_F_000     1004
_exptl_absorpt_coefficient_mu     1.875
_exptl_absorpt_correction_type     multi-scan
_exptl_absorpt_process_details     '(SADABS; Bruker, 2000)'
_exptl_absorpt_correction_T_min     0.7055
_exptl_absorpt_correction_T_max     0.7535
_exptl_special_details
;
;
_diffrn_ambient_temperature     116(2)
_diffrn_radiation_type     MoK\a
_diffrn_radiation_wavelength     0.71073
_diffrn_radiation_source     'fine-focus sealed tube'
_diffrn_radiation_monochromator     graphite
_diffrn_measurement_device_type     'Bruker SMART CCD area-detector'
_diffrn_measurement_method     '\w and \f scans'
_diffrn_detector_area_resol_mean     14.63
_diffrn_reflns_number     18740
_diffrn_reflns_av_R_equivalents     0.0620
_diffrn_reflns_av_sigmaI/netI     0.0695
_diffrn_reflns_theta_min     1.12
_diffrn_reflns_theta_max     25.02
_diffrn_reflns_theta_full     25.02
_diffrn_measured_fraction_theta_max     0.998
_diffrn_measured_fraction_theta_full     0.998
_diffrn_reflns_limit_h_min     -9
_diffrn_reflns_limit_h_max     9
_diffrn_reflns_limit_k_min     -15
_diffrn_reflns_limit_k_max     15
_diffrn_reflns_limit_l_min     -21
_diffrn_reflns_limit_l_max     21
_diffrn_standards_number     0
_diffrn_standards_interval_count     0
_diffrn_standards_interval_time     0
_diffrn_standards_decay_%     0
_refine_special_details
;
Refinement of <i>F</i>^2^ against ALL reflections. The weighted <i>R</i>-factor
<i>wR</i> and goodness of fit <i>S</i> are based on <i>F</i>^2^, conventional
<i>R</i>-factors <i>R</i> are based on <i>F</i>, with <i>F</i> set to zero for
negative <i>F</i>^2^. The threshold expression of <i>F</i>^2^ >
\s(<i>F</i>^2^) is used only for calculating <i>R</i>-factors(gt) <i>etc</i>.
and is not relevant to the choice of reflections for refinement.
<i>R</i>-factors based on <i>F</i>^2^ are statistically about twice as large
as those based on <i>F</i>, and <i>R</i>- factors based on ALL data will be
even larger.
;
_reflns_number_total     6327
_reflns_number_gt     5355
_reflns_threshold_expression     I>2sigma(I)
_refine_ls_structure_factor_coef     Fsqd
_refine_ls_matrix_type     full
_refine_ls_R_factor_all     0.0591
_refine_ls_R_factor_gt     0.0528
_refine_ls_wR_factor_gt     0.1278
_refine_ls_wR_factor_ref     0.1316
_refine_ls_goodness_of_fit_ref     1.073
_refine_ls_restrained_S_all     1.084
_refine_ls_number_reflns     6327
_refine_ls_number_parameters     554
_refine_ls_number_restraints     107
_refine_ls_hydrogen_treatment     constr
_refine_ls_weighting_scheme     calc
_refine_ls_weighting_details
                      'w=1/[\s^2^(Fo^2^)+(0.0714P)^2^] where P=(Fo^2^+2Fc^2^)/3'
_atom_sites_solution_hydrogens     geom
_atom_sites_solution_primary     direct
_atom_sites_solution_secondary     difmap
_refine_ls_shift/su_max     0.005
_refine_ls_shift/su_mean     0.000
_refine_diff_density_max     0.952
_refine_diff_density_min     -1.238
_refine_ls_extinction_method     'SHELXL97 (Sheldrick, 2008)'
_refine_ls_extinction_coef     0.0390(15)
_refine_ls_extinction_expression
                                  'Fc^*^=kFc[1+0.001xFc^2^\l^3^/sin(2\q)]^-1/4^'
loop_
    _atom_type_symbol
    _atom_type_description
    _atom_type_scat_dispersion_real
    _atom_type_scat_dispersion_imag
    _atom_type_scat_source
    'C' 'C' 0.0033 0.0016
                         'International Tables Vol C Tables 4.2.6.8 and 6.1.1.4'
    'H' 'H' 0.0000 0.0000
                         'International Tables Vol C Tables 4.2.6.8 and 6.1.1.4'
    'N' 'N' 0.0061 0.0033
                         'International Tables Vol C Tables 4.2.6.8 and 6.1.1.4'
    'O' 'O' 0.0106 0.0060
                         'International Tables Vol C Tables 4.2.6.8 and 6.1.1.4'
    'F' 'F' 0.0171 0.0103
                         'International Tables Vol C Tables 4.2.6.8 and 6.1.1.4'
    'P' 'P' 0.1023 0.0942
                         'International Tables Vol C Tables 4.2.6.8 and 6.1.1.4'
    'Br' 'Br' -0.2901 2.4595
                         'International Tables Vol C Tables 4.2.6.8 and 6.1.1.4'
    'Ag' 'Ag' -0.8971 1.1015
                         'International Tables Vol C Tables 4.2.6.8 and 6.1.1.4'
_computing_data_collection     'SMART (Bruker, 2000)'
_computing_cell_refinement     'SAINT (Bruker, 2000)'
_computing_data_reduction     'SAINT (Bruker, 2000)'
_computing_structure_solution     'SHELXS97 (Sheldrick, 2008)'
_computing_structure_refinement     'SHELXL97 (Sheldrick, 2008)'
_computing_molecular_graphics     'SHELXTL (Sheldrick, 2008)'
_computing_publication_material
                            'SHELXL97 (Sheldrick, 2008) and PLATON (Spek, 2009)'
loop_
    _atom_site_type_symbol
    _atom_site_label
    _atom_site_fract_x
    _atom_site_fract_y
    _atom_site_fract_z
    _atom_site_U_iso_or_equiv
    _atom_site_adp_type
    _atom_site_calc_flag
    _atom_site_refinement_flags
    _atom_site_occupancy
    _atom_site_disorder_assembly
    _atom_site_disorder_group
    Ag Ag1 0.81202(5) 0.46133(3) 0.492136(19) 0.02593(16) Uani d . 1 . .
    Br Br1 1.00740(8) 0.58237(5) 0.87898(3) 0.0448(2) Uani d . 1 . .
    P P1 0.80962(15) 0.90464(9) 0.40606(6) 0.0183(3) Uani d . 1 . .
    P P2 0.60236(17) 0.47473(9) 0.77493(7) 0.0245(3) Uani d D 1 . .
    F F1 0.6881(4) 0.8274(2) 0.38733(15) 0.0309(6) Uani d . 1 . .
    F F2 0.9560(3) 0.8403(2) 0.34916(13) 0.0267(6) Uani d . 1 . .
    F F3 0.7208(4) 0.9869(2) 0.34205(13) 0.0286(6) Uani d . 1 . .
    F F4 0.9307(4) 0.9829(2) 0.42395(14) 0.0297(6) Uani d . 1 . .
    F F5 0.6638(3) 0.9684(2) 0.46379(13) 0.0285(6) Uani d . 1 . .
    F F6 0.8966(3) 0.8235(2) 0.47089(13) 0.0279(6) Uani d . 1 . .
    F F8 0.5481(5) 0.5903(2) 0.81166(17) 0.0503(9) Uani d . 1 A .
    F F7A 0.6754(11) 0.3596(5) 0.7368(4) 0.058(2) Uani d PU 0.756(11) A 1
    F F9A 0.4254(8) 0.4499(6) 0.7960(4) 0.0705(19) Uani d PU 0.756(11) A 1
    F F10A 0.6775(11) 0.4261(5) 0.8501(3) 0.0568(18) Uani d PU 0.756(11) A 1
    F F11A 0.7834(6) 0.5029(5) 0.7539(4) 0.0573(17) Uani d PU 0.756(11) A 1
    F F12A 0.5296(11) 0.5322(5) 0.6986(3) 0.062(2) Uani d PU 0.756(11) A 1
    F F7B 0.590(3) 0.3654(15) 0.7364(12) 0.046(5) Uani d PDU 0.244(11) A 2
    F F9B 0.3932(18) 0.5058(17) 0.7743(11) 0.058(5) Uani d PDU 0.244(11) A 2
    F F10B 0.586(2) 0.4211(14) 0.8544(8) 0.039(4) Uani d PDU 0.244(11) A 2
    F F11B 0.8056(18) 0.439(2) 0.7781(11) 0.077(5) Uani d PDU 0.244(11) A 2
    F F12B 0.621(3) 0.5124(16) 0.6922(8) 0.049(5) Uani d PDU 0.244(11) A 2
    O O1 0.6449(4) 1.0682(2) 0.82082(15) 0.0216(7) Uani d . 1 . .
    O O2 0.8220(5) 0.9164(3) 0.90418(16) 0.0362(9) Uani d . 1 . .
    O O3 1.0398(4) 0.7780(2) 0.98270(16) 0.0257(7) Uani d . 1 . .
    O O4 0.5994(5) 1.1618(3) 1.14206(18) 0.0418(9) Uani d . 1 . .
    N N1 0.5981(5) 0.6198(3) 0.49115(18) 0.0183(8) Uani d . 1 . .
    N N2 0.7119(5) 0.7748(3) 0.64378(18) 0.0175(8) Uani d . 1 . .
    N N3 0.7046(5) 0.9302(3) 0.68965(18) 0.0183(8) Uani d . 1 . .
    N N4 0.9818(5) 0.4191(3) 0.5892(2) 0.0250(9) Uani d . 1 . .
    N N5 0.8324(5) 0.3673(3) 0.3871(2) 0.0269(9) Uani d . 1 . .
    C C1 0.4750(6) 0.6286(4) 0.4402(2) 0.0221(10) Uani d . 1 . .
    H H1 0.4891 0.5739 0.4058 0.027 Uiso calc R 1 . .
    C C2 0.3295(6) 0.7149(4) 0.4368(2) 0.0234(10) Uani d . 1 . .
    H H2 0.2485 0.7193 0.4003 0.028 Uiso calc R 1 . .
    C C3 0.3068(6) 0.7957(3) 0.4897(2) 0.0232(10) Uani d . 1 . .
    H H3 0.2086 0.8541 0.4898 0.028 Uiso calc R 1 . .
    C C4 0.4321(6) 0.7873(3) 0.5416(2) 0.0199(9) Uani d . 1 . .
    H H4 0.4192 0.8401 0.5772 0.024 Uiso calc R 1 . .
    C C5 0.5769(6) 0.7000(3) 0.5405(2) 0.0176(9) Uani d . 1 . .
    C C6 0.7295(6) 0.6862(3) 0.5915(2) 0.0202(9) Uani d . 1 . .
    H H6A 0.7429 0.6192 0.6189 0.024 Uiso calc R 1 . .
    H H6B 0.8349 0.6799 0.5618 0.024 Uiso calc R 1 . .
    C C7 0.7110(6) 0.8763(3) 0.6279(2) 0.0210(10) Uani d . 1 . .
    H H7 0.7143 0.9050 0.5808 0.025 Uiso calc R 1 . .
    C C8 0.7039(7) 0.8602(4) 0.7485(2) 0.0261(11) Uani d . 1 . .
    H H8 0.7017 0.8767 0.7981 0.031 Uiso calc R 1 . .
    C C9 0.7073(6) 0.7634(4) 0.7195(2) 0.0240(10) Uani d . 1 . .
    H H9 0.7065 0.7006 0.7456 0.029 Uiso calc R 1 . .
    C C10 0.7066(7) 1.0449(3) 0.6937(2) 0.0241(10) Uani d . 1 . .
    H H10A 0.6794 1.0784 0.6458 0.029 Uiso calc R 1 . .
    H H10B 0.8232 1.0484 0.7051 0.029 Uiso calc R 1 . .
    C C11 0.5801(6) 1.1092(3) 0.7502(2) 0.0237(10) Uani d . 1 . .
    H H11A 0.5744 1.1855 0.7456 0.028 Uiso calc R 1 . .
    H H11B 0.4644 1.0997 0.7439 0.028 Uiso calc R 1 . .
    C C12 0.5707(6) 1.1236(3) 0.8828(2) 0.0196(9) Uani d . 1 . .
    C C13 0.4385(6) 1.2174(3) 0.8799(3) 0.0246(10) Uani d . 1 . .
    H H13 0.3939 1.2440 0.8347 0.030 Uiso calc R 1 . .
    C C14 0.3706(6) 1.2731(4) 0.9440(3) 0.0286(11) Uani d . 1 . .
    H H14 0.2796 1.3356 0.9415 0.034 Uiso calc R 1 . .
    C C15 0.4388(6) 1.2352(4) 1.0106(3) 0.0299(11) Uani d . 1 . .
    H H15 0.3952 1.2729 1.0532 0.036 Uiso calc R 1 . .
    C C16 0.5722(6) 1.1412(4) 1.0147(2) 0.0230(10) Uani d . 1 . .
    C C17 0.6479(6) 1.1053(4) 1.0879(2) 0.0277(11) Uani d . 1 . .
    C C18 0.7802(6) 1.0009(4) 1.0945(2) 0.0245(10) Uani d . 1 . .
    C C19 0.8386(7) 0.9673(4) 1.1646(2) 0.0303(12) Uani d . 1 . .
    H H19 0.7945 1.0098 1.2052 0.036 Uiso calc R 1 . .
    C C20 0.9628(7) 0.8701(4) 1.1732(2) 0.0310(12) Uani d . 1 . .
    H H20 1.0008 0.8475 1.2201 0.037 Uiso calc R 1 . .
    C C21 1.0319(7) 0.8060(4) 1.1136(2) 0.0279(11) Uani d . 1 . .
    H H21 1.1157 0.7410 1.1204 0.033 Uiso calc R 1 . .
    C C22 0.9738(6) 0.8400(4) 1.0423(2) 0.0206(10) Uani d . 1 . .
    C C23 0.8463(6) 0.9375(3) 1.0320(2) 0.0206(10) Uani d . 1 . .
    C C24 0.7757(6) 0.9741(3) 0.9574(2) 0.0198(10) Uani d . 1 . .
    C C25 0.6409(6) 1.0806(3) 0.9513(2) 0.0193(9) Uani d . 1 . .
    C C26 1.1559(6) 0.6745(4) 0.9962(2) 0.0276(11) Uani d . 1 . .
    H H26A 1.0995 0.6313 1.0277 0.033 Uiso calc R 1 . .
    H H26B 1.2590 0.6824 1.0203 0.033 Uiso calc R 1 . .
    C C27 1.2049(7) 0.6212(4) 0.9225(3) 0.0335(12) Uani d . 1 . .
    H H27A 1.2995 0.5566 0.9285 0.040 Uiso calc R 1 . .
    H H27B 1.2456 0.6700 0.8895 0.040 Uiso calc R 1 . .
    C C28 1.0521(6) 0.3993(3) 0.6423(3) 0.0216(10) Uani d . 1 . .
    C C29 1.1464(7) 0.3739(4) 0.7117(3) 0.0310(11) Uani d . 1 . .
    H H29A 1.2696 0.3538 0.7012 0.046 Uiso calc R 1 . .
    H H29B 1.1138 0.3150 0.7363 0.046 Uiso calc R 1 . .
    H H29C 1.1172 0.4362 0.7427 0.046 Uiso calc R 1 . .
    C C30 0.8236(6) 0.3136(4) 0.3397(3) 0.0266(11) Uani d . 1 . .
    C C31 0.8093(7) 0.2415(4) 0.2798(3) 0.0383(13) Uani d . 1 . .
    H H31A 0.8302 0.1688 0.2983 0.057 Uiso calc R 1 . .
    H H31B 0.8938 0.2447 0.2416 0.057 Uiso calc R 1 . .
    H H31C 0.6945 0.2639 0.2603 0.057 Uiso calc R 1 . .
loop_
    _atom_site_aniso_label
    _atom_site_aniso_U_11
    _atom_site_aniso_U_22
    _atom_site_aniso_U_33
    _atom_site_aniso_U_12
    _atom_site_aniso_U_13
    _atom_site_aniso_U_23
    Ag1 0.0270(2) 0.0223(2) 0.0255(2) -0.00068(16) -0.00450(15) -0.00217(15)
    Br1 0.0453(4) 0.0449(4) 0.0436(4) -0.0092(3) -0.0102(3) -0.0097(3)
    P1 0.0207(6) 0.0191(6) 0.0130(6) -0.0012(5) -0.0021(4) 0.0012(5)
    P2 0.0289(7) 0.0217(6) 0.0232(6) -0.0068(5) -0.0067(5) 0.0027(5)
    F1 0.0292(16) 0.0306(15) 0.0346(15) -0.0105(13) -0.0048(12) 0.0012(12)
    F2 0.0294(15) 0.0287(14) 0.0195(13) -0.0040(12) 0.0066(11) -0.0033(11)
    F3 0.0364(16) 0.0287(15) 0.0169(13) -0.0014(12) -0.0066(11) 0.0089(11)
    F4 0.0333(16) 0.0279(14) 0.0301(15) -0.0107(13) -0.0076(12) -0.0040(12)
    F5 0.0312(16) 0.0242(14) 0.0214(13) 0.0075(12) 0.0056(11) 0.0005(11)
    F6 0.0295(15) 0.0271(14) 0.0188(13) 0.0073(12) -0.0032(11) 0.0065(11)
    F8 0.075(3) 0.0322(17) 0.0439(19) -0.0153(17) 0.0184(17) -0.0086(14)
    F7A 0.101(5) 0.025(2) 0.048(3) -0.019(3) 0.016(4) -0.014(2)
    F9A 0.052(3) 0.069(4) 0.104(4) -0.041(3) 0.001(3) 0.003(4)
    F10A 0.081(5) 0.047(3) 0.039(3) -0.008(3) -0.029(3) 0.017(2)
    F11A 0.031(3) 0.039(3) 0.101(4) -0.010(2) 0.021(2) -0.008(3)
    F12A 0.100(5) 0.045(3) 0.030(3) 0.003(3) -0.032(3) 0.003(2)
    F7B 0.077(9) 0.025(6) 0.040(7) -0.020(7) -0.004(8) -0.006(5)
    F9B 0.039(7) 0.064(9) 0.073(8) -0.015(7) -0.009(6) -0.010(7)
    F10B 0.047(7) 0.043(6) 0.031(6) -0.017(6) -0.002(6) 0.007(5)
    F11B 0.056(7) 0.086(9) 0.084(8) -0.009(7) -0.007(6) 0.002(7)
    F12B 0.063(9) 0.042(7) 0.039(7) -0.014(7) 0.014(7) 0.019(6)
    O1 0.0293(18) 0.0182(15) 0.0139(15) 0.0003(13) -0.0081(13) -0.0001(12)
    O2 0.056(2) 0.0275(18) 0.0143(17) 0.0098(17) -0.0124(16) -0.0040(14)
    O3 0.034(2) 0.0247(17) 0.0147(15) -0.0007(14) -0.0071(13) 0.0042(13)
    O4 0.055(3) 0.049(2) 0.0219(19) -0.014(2) 0.0068(17) -0.0133(17)
    N1 0.023(2) 0.0153(18) 0.0153(18) -0.0027(15) -0.0030(15) 0.0011(15)
    N2 0.021(2) 0.0151(18) 0.0160(18) -0.0034(15) -0.0044(15) 0.0016(15)
    N3 0.026(2) 0.0179(18) 0.0122(18) -0.0070(16) -0.0040(15) 0.0020(15)
    N4 0.024(2) 0.0193(19) 0.029(2) -0.0021(17) -0.0014(18) 0.0023(17)
    N5 0.029(2) 0.029(2) 0.022(2) -0.0064(18) -0.0064(17) -0.0001(18)
    C1 0.026(3) 0.022(2) 0.020(2) -0.009(2) -0.0059(19) 0.0000(19)
    C2 0.022(2) 0.027(2) 0.023(2) -0.010(2) -0.0094(19) 0.004(2)
    C3 0.019(2) 0.019(2) 0.031(3) -0.0040(19) -0.0051(19) 0.0036(19)
    C4 0.023(2) 0.016(2) 0.021(2) -0.0057(18) -0.0014(18) -0.0008(18)
    C5 0.021(2) 0.016(2) 0.017(2) -0.0072(18) -0.0028(17) 0.0023(17)
    C6 0.024(2) 0.017(2) 0.018(2) -0.0010(18) -0.0066(18) -0.0029(18)
    C7 0.028(3) 0.023(2) 0.012(2) -0.006(2) -0.0053(18) 0.0029(18)
    C8 0.042(3) 0.025(2) 0.014(2) -0.013(2) -0.004(2) 0.0014(19)
    C9 0.038(3) 0.021(2) 0.014(2) -0.010(2) -0.0018(19) 0.0009(18)
    C10 0.043(3) 0.017(2) 0.015(2) -0.012(2) -0.004(2) 0.0027(18)
    C11 0.035(3) 0.017(2) 0.018(2) -0.005(2) -0.0090(19) 0.0026(18)
    C12 0.020(2) 0.022(2) 0.020(2) -0.0101(19) -0.0017(18) -0.0020(18)
    C13 0.025(3) 0.022(2) 0.027(2) -0.005(2) -0.003(2) 0.001(2)
    C14 0.026(3) 0.021(2) 0.038(3) -0.005(2) 0.002(2) -0.007(2)
    C15 0.031(3) 0.028(3) 0.031(3) -0.009(2) 0.012(2) -0.010(2)
    C16 0.027(3) 0.025(2) 0.022(2) -0.014(2) 0.0038(19) -0.0032(19)
    C17 0.033(3) 0.033(3) 0.021(2) -0.018(2) 0.006(2) -0.007(2)
    C18 0.031(3) 0.036(3) 0.014(2) -0.022(2) 0.0004(19) 0.002(2)
    C19 0.044(3) 0.043(3) 0.012(2) -0.028(3) 0.002(2) -0.004(2)
    C20 0.047(3) 0.045(3) 0.012(2) -0.032(3) -0.011(2) 0.009(2)
    C21 0.034(3) 0.034(3) 0.021(2) -0.017(2) -0.011(2) 0.008(2)
    C22 0.025(3) 0.029(2) 0.013(2) -0.016(2) -0.0044(18) 0.0019(18)
    C23 0.026(2) 0.025(2) 0.016(2) -0.015(2) -0.0014(18) -0.0019(18)
    C24 0.026(3) 0.023(2) 0.013(2) -0.011(2) -0.0039(18) 0.0018(19)
    C25 0.024(2) 0.019(2) 0.016(2) -0.0082(19) 0.0023(18) -0.0031(18)
    C26 0.030(3) 0.025(2) 0.027(3) -0.006(2) -0.007(2) 0.006(2)
    C27 0.029(3) 0.034(3) 0.035(3) -0.003(2) -0.002(2) -0.002(2)
    C28 0.020(2) 0.016(2) 0.027(3) -0.0017(18) 0.001(2) -0.0034(19)
    C29 0.034(3) 0.027(3) 0.030(3) -0.003(2) -0.011(2) -0.002(2)
    C30 0.025(3) 0.029(3) 0.026(3) -0.007(2) -0.004(2) 0.003(2)
    C31 0.048(4) 0.033(3) 0.032(3) -0.006(3) -0.006(2) -0.011(2)
_geom_special_details
;
All e.s.d.'s (except the e.s.d. in the dihedral angle between two l.s. planes)
are estimated using the full covariance matrix. The cell e.s.d.'s are taken
into account individually in the estimation of e.s.d.'s in distances, angles
and torsion angles; correlations between e.s.d.'s in cell parameters are only
used when they are defined by crystal symmetry. An approximate (isotropic)
treatment of cell e.s.d.'s is used for estimating e.s.d.'s involving l.s.
planes.
;
loop_
    _geom_bond_atom_site_label_1
    _geom_bond_atom_site_label_2
    _geom_bond_site_symmetry_2
    _geom_bond_distance
    _geom_bond_publ_flag
    Ag1 N4 . 2.230(4) y
    Ag1 N5 . 2.256(4) y
    Ag1 N1 . 2.284(4) y
    Br1 C27 . 1.961(5) ?
    P1 F2 . 1.601(3) ?
    P1 F1 . 1.602(3) ?
    P1 F5 . 1.606(3) ?
    P1 F4 . 1.606(3) ?
    P1 F6 . 1.608(2) ?
    P1 F3 . 1.609(3) ?
    P2 F9A . 1.560(5) ?
    P2 F11B . 1.564(14) ?
    P2 F10A . 1.563(5) ?
    P2 F7A . 1.600(6) ?
    P2 F8 . 1.585(3) ?
    P2 F11A . 1.609(5) ?
    P2 F12A . 1.612(5) ?
    P2 F7B . 1.607(15) ?
    P2 F9B . 1.608(14) ?
    P2 F10B . 1.608(13) ?
    P2 F12B . 1.588(14) ?
    O1 C12 . 1.376(5) ?
    O1 C11 . 1.438(5) ?
    O2 C24 . 1.217(5) ?
    O3 C22 . 1.364(5) ?
    O3 C26 . 1.427(5) ?
    O4 C17 . 1.225(5) ?
    N1 C5 . 1.351(5) ?
    N1 C1 . 1.351(5) ?
    N2 C7 . 1.326(5) ?
    N2 C9 . 1.384(5) ?
    N2 C6 . 1.471(5) ?
    N3 C7 . 1.321(5) ?
    N3 C8 . 1.386(5) ?
    N3 C10 . 1.479(5) ?
    N4 C28 . 1.122(6) ?
    N5 C30 . 1.129(6) ?
    C1 C2 . 1.379(6) ?
    C1 H1 . 0.9300 ?
    C2 C3 . 1.398(6) ?
    C2 H2 . 0.9300 ?
    C3 C4 . 1.377(6) ?
    C3 H3 . 0.9300 ?
    C4 C5 . 1.381(6) ?
    C4 H4 . 0.9300 ?
    C5 C6 . 1.522(6) ?
    C6 H6A . 0.9700 ?
    C6 H6B . 0.9700 ?
    C7 H7 . 0.9300 ?
    C8 C9 . 1.351(6) ?
    C8 H8 . 0.9300 ?
    C9 H9 . 0.9300 ?
    C10 C11 . 1.511(6) ?
    C10 H10A . 0.9700 ?
    C10 H10B . 0.9700 ?
    C11 H11A . 0.9700 ?
    C11 H11B . 0.9700 ?
    C12 C13 . 1.376(6) ?
    C12 C25 . 1.424(6) ?
    C13 C14 . 1.397(6) ?
    C13 H13 . 0.9300 ?
    C14 C15 . 1.372(7) ?
    C14 H14 . 0.9300 ?
    C15 C16 . 1.385(7) ?
    C15 H15 . 0.9300 ?
    C16 C25 . 1.415(6) ?
    C16 C17 . 1.494(6) ?
    C17 C18 . 1.476(7) ?
    C18 C19 . 1.394(6) ?
    C18 C23 . 1.414(6) ?
    C19 C20 . 1.382(7) ?
    C19 H19 . 0.9300 ?
    C20 C21 . 1.382(7) ?
    C20 H20 . 0.9300 ?
    C21 C22 . 1.415(6) ?
    C21 H21 . 0.9300 ?
    C22 C23 . 1.403(6) ?
    C23 C24 . 1.506(6) ?
    C24 C25 . 1.505(6) ?
    C26 C27 . 1.510(7) ?
    C26 H26A . 0.9700 ?
    C26 H26B . 0.9700 ?
    C27 H27A . 0.9700 ?
    C27 H27B . 0.9700 ?
    C28 C29 . 1.476(6) ?
    C29 H29A . 0.9600 ?
    C29 H29B . 0.9600 ?
    C29 H29C . 0.9600 ?
    C30 C31 . 1.467(7) ?
    C31 H31A . 0.9600 ?
    C31 H31B . 0.9600 ?
    C31 H31C . 0.9600 ?
loop_
    _geom_angle_atom_site_label_1
    _geom_angle_atom_site_label_2
    _geom_angle_atom_site_label_3
    _geom_angle_site_symmetry_1
    _geom_angle_site_symmetry_3
    _geom_angle
    _geom_angle_publ_flag
    N4 Ag1 N5 . . 127.22(14) ?
    N4 Ag1 N1 . . 119.44(13) ?
    N5 Ag1 N1 . . 113.27(13) ?
    F2 P1 F1 . . 90.22(15) ?
    F2 P1 F5 . . 179.42(16) ?
    F1 P1 F5 . . 89.84(15) ?
    F2 P1 F4 . . 89.66(15) ?
    F1 P1 F4 . . 179.30(16) ?
    F5 P1 F4 . . 90.28(15) ?
    F2 P1 F6 . . 90.03(14) ?
    F1 P1 F6 . . 90.27(15) ?
    F5 P1 F6 . . 89.39(14) ?
    F4 P1 F6 . . 90.42(15) ?
    F2 P1 F3 . . 90.77(14) ?
    F1 P1 F3 . . 89.85(15) ?
    F5 P1 F3 . . 89.81(14) ?
    F4 P1 F3 . . 89.46(14) ?
    F6 P1 F3 . . 179.18(16) ?
    F9A P2 F11B . . 148.0(9) ?
    F9A P2 F10A . . 90.0(4) ?
    F11B P2 F10A . . 64.6(8) ?
    F9A P2 F7A . . 92.0(3) ?
    F11B P2 F7A . . 70.3(8) ?
    F10A P2 F7A . . 90.5(4) ?
    F9A P2 F8 . . 93.4(3) ?
    F11B P2 F8 . . 104.5(9) ?
    F10A P2 F8 . . 88.7(3) ?
    F7A P2 F8 . . 174.5(4) ?
    F9A P2 F11A . . 178.8(3) ?
    F10A P2 F11A . . 90.0(3) ?
    F7A P2 F11A . . 89.2(3) ?
    F8 P2 F11A . . 85.4(2) ?
    F9A P2 F12A . . 92.6(4) ?
    F11B P2 F12A . . 114.0(8) ?
    F10A P2 F12A . . 176.0(3) ?
    F7A P2 F12A . . 92.5(4) ?
    F8 P2 F12A . . 88.1(3) ?
    F11A P2 F12A . . 87.4(3) ?
    F9A P2 F7B . . 69.7(8) ?
    F11B P2 F7B . . 94.2(10) ?
    F10A P2 F7B . . 98.9(9) ?
    F8 P2 F7B . . 161.3(8) ?
    F11A P2 F7B . . 111.5(8) ?
    F12A P2 F7B . . 84.8(9) ?
    F11B P2 F9B . . 177.1(10) ?
    F10A P2 F9B . . 113.1(7) ?
    F7A P2 F9B . . 108.4(7) ?
    F8 P2 F9B . . 76.8(7) ?
    F11A P2 F9B . . 150.1(8) ?
    F12A P2 F9B . . 68.5(7) ?
    F7B P2 F9B . . 84.4(9) ?
    F9A P2 F10B . . 62.8(6) ?
    F11B P2 F10B . . 90.8(9) ?
    F7A P2 F10B . . 92.6(7) ?
    F8 P2 F10B . . 89.2(6) ?
    F11A P2 F10B . . 117.2(7) ?
    F12A P2 F10B . . 155.0(7) ?
    F7B P2 F10B . . 90.0(11) ?
    F9B P2 F10B . . 86.7(9) ?
    F9A P2 F12B . . 115.1(7) ?
    F11B P2 F12B . . 88.7(10) ?
    F10A P2 F12B . . 153.3(7) ?
    F7A P2 F12B . . 80.1(8) ?
    F8 P2 F12B . . 98.3(7) ?
    F11A P2 F12B . . 65.1(7) ?
    F7B P2 F12B . . 82.6(11) ?
    F9B P2 F12B . . 93.7(9) ?
    F10B P2 F12B . . 172.5(10) ?
    C12 O1 C11 . . 118.6(3) ?
    C22 O3 C26 . . 117.3(3) ?
    C5 N1 C1 . . 118.0(4) ?
    C5 N1 Ag1 . . 125.6(3) ?
    C1 N1 Ag1 . . 116.1(3) ?
    C7 N2 C9 . . 108.1(3) ?
    C7 N2 C6 . . 126.9(4) ?
    C9 N2 C6 . . 124.8(3) ?
    C7 N3 C8 . . 108.7(4) ?
    C7 N3 C10 . . 124.6(3) ?
    C8 N3 C10 . . 126.6(3) ?
    C28 N4 Ag1 . . 173.0(4) ?
    C30 N5 Ag1 . . 169.3(4) ?
    N1 C1 C2 . . 123.0(4) ?
    N1 C1 H1 . . 118.5 ?
    C2 C1 H1 . . 118.5 ?
    C1 C2 C3 . . 118.3(4) ?
    C1 C2 H2 . . 120.8 ?
    C3 C2 H2 . . 120.8 ?
    C4 C3 C2 . . 118.9(4) ?
    C4 C3 H3 . . 120.5 ?
    C2 C3 H3 . . 120.5 ?
    C3 C4 C5 . . 119.7(4) ?
    C3 C4 H4 . . 120.2 ?
    C5 C4 H4 . . 120.2 ?
    N1 C5 C4 . . 122.1(4) ?
    N1 C5 C6 . . 113.6(4) ?
    C4 C5 C6 . . 124.3(4) ?
    N2 C6 C5 . . 114.4(3) ?
    N2 C6 H6A . . 108.6 ?
    C5 C6 H6A . . 108.6 ?
    N2 C6 H6B . . 108.6 ?
    C5 C6 H6B . . 108.6 ?
    H6A C6 H6B . . 107.6 ?
    N3 C7 N2 . . 109.3(4) ?
    N3 C7 H7 . . 125.4 ?
    N2 C7 H7 . . 125.4 ?
    C9 C8 N3 . . 106.5(4) ?
    C9 C8 H8 . . 126.8 ?
    N3 C8 H8 . . 126.8 ?
    C8 C9 N2 . . 107.4(4) ?
    C8 C9 H9 . . 126.3 ?
    N2 C9 H9 . . 126.3 ?
    N3 C10 C11 . . 114.1(4) ?
    N3 C10 H10A . . 108.7 ?
    C11 C10 H10A . . 108.7 ?
    N3 C10 H10B . . 108.7 ?
    C11 C10 H10B . . 108.7 ?
    H10A C10 H10B . . 107.6 ?
    O1 C11 C10 . . 106.2(4) ?
    O1 C11 H11A . . 110.5 ?
    C10 C11 H11A . . 110.5 ?
    O1 C11 H11B . . 110.5 ?
    C10 C11 H11B . . 110.5 ?
    H11A C11 H11B . . 108.7 ?
    C13 C12 O1 . . 122.7(4) ?
    C13 C12 C25 . . 120.8(4) ?
    O1 C12 C25 . . 116.5(4) ?
    C12 C13 C14 . . 120.9(4) ?
    C12 C13 H13 . . 119.5 ?
    C14 C13 H13 . . 119.5 ?
    C15 C14 C13 . . 119.6(5) ?
    C15 C14 H14 . . 120.2 ?
    C13 C14 H14 . . 120.2 ?
    C14 C15 C16 . . 120.4(4) ?
    C14 C15 H15 . . 119.8 ?
    C16 C15 H15 . . 119.8 ?
    C15 C16 C25 . . 121.7(4) ?
    C15 C16 C17 . . 118.6(4) ?
    C25 C16 C17 . . 119.7(4) ?
    O4 C17 C18 . . 120.4(4) ?
    O4 C17 C16 . . 120.2(5) ?
    C18 C17 C16 . . 119.5(4) ?
    C19 C18 C23 . . 121.1(5) ?
    C19 C18 C17 . . 117.5(4) ?
    C23 C18 C17 . . 121.4(4) ?
    C20 C19 C18 . . 119.4(4) ?
    C20 C19 H19 . . 120.3 ?
    C18 C19 H19 . . 120.3 ?
    C19 C20 C21 . . 121.5(4) ?
    C19 C20 H20 . . 119.3 ?
    C21 C20 H20 . . 119.3 ?
    C20 C21 C22 . . 119.4(5) ?
    C20 C21 H21 . . 120.3 ?
    C22 C21 H21 . . 120.3 ?
    O3 C22 C23 . . 119.2(4) ?
    O3 C22 C21 . . 120.5(4) ?
    C23 C22 C21 . . 120.3(4) ?
    C22 C23 C18 . . 118.3(4) ?
    C22 C23 C24 . . 121.9(4) ?
    C18 C23 C24 . . 119.8(4) ?
    O2 C24 C25 . . 121.3(4) ?
    O2 C24 C23 . . 120.4(4) ?
    C25 C24 C23 . . 118.3(4) ?
    C16 C25 C12 . . 116.6(4) ?
    C16 C25 C24 . . 121.0(4) ?
    C12 C25 C24 . . 122.4(4) ?
    O3 C26 C27 . . 107.0(4) ?
    O3 C26 H26A . . 110.3 ?
    C27 C26 H26A . . 110.3 ?
    O3 C26 H26B . . 110.3 ?
    C27 C26 H26B . . 110.3 ?
    H26A C26 H26B . . 108.6 ?
    C26 C27 Br1 . . 111.7(3) ?
    C26 C27 H27A . . 109.3 ?
    Br1 C27 H27A . . 109.3 ?
    C26 C27 H27B . . 109.3 ?
    Br1 C27 H27B . . 109.3 ?
    H27A C27 H27B . . 107.9 ?
    N4 C28 C29 . . 179.2(5) ?
    C28 C29 H29A . . 109.5 ?
    C28 C29 H29B . . 109.5 ?
    H29A C29 H29B . . 109.5 ?
    C28 C29 H29C . . 109.5 ?
    H29A C29 H29C . . 109.5 ?
    H29B C29 H29C . . 109.5 ?
    N5 C30 C31 . . 178.0(5) ?
    C30 C31 H31A . . 109.5 ?
    C30 C31 H31B . . 109.5 ?
    H31A C31 H31B . . 109.5 ?
    C30 C31 H31C . . 109.5 ?
    H31A C31 H31C . . 109.5 ?
    H31B C31 H31C . . 109.5 ?
loop_
    _geom_torsion_atom_site_label_1
    _geom_torsion_atom_site_label_2
    _geom_torsion_atom_site_label_3
    _geom_torsion_atom_site_label_4
    _geom_torsion_site_symmetry_1
    _geom_torsion_site_symmetry_2
    _geom_torsion_site_symmetry_3
    _geom_torsion_site_symmetry_4
    _geom_torsion
    _geom_torsion_publ_flag
    N4 Ag1 N1 C5 . . . . 9.4(4) ?
    N5 Ag1 N1 C5 . . . . -167.7(3) ?
    N4 Ag1 N1 C1 . . . . -164.6(3) ?
    N5 Ag1 N1 C1 . . . . 18.2(3) ?
    N5 Ag1 N4 C28 . . . . -129(3) ?
    N1 Ag1 N4 C28 . . . . 55(3) ?
    N4 Ag1 N5 C30 . . . . 96(2) ?
    N1 Ag1 N5 C30 . . . . -87(2) ?
    C5 N1 C1 C2 . . . . -0.4(6) ?
    Ag1 N1 C1 C2 . . . . 174.1(3) ?
    N1 C1 C2 C3 . . . . -1.5(7) ?
    C1 C2 C3 C4 . . . . 1.6(6) ?
    C2 C3 C4 C5 . . . . 0.1(6) ?
    C1 N1 C5 C4 . . . . 2.2(6) ?
    Ag1 N1 C5 C4 . . . . -171.7(3) ?
    C1 N1 C5 C6 . . . . -175.5(4) ?
    Ag1 N1 C5 C6 . . . . 10.5(5) ?
    C3 C4 C5 N1 . . . . -2.1(6) ?
    C3 C4 C5 C6 . . . . 175.4(4) ?
    C7 N2 C6 C5 . . . . -66.6(6) ?
    C9 N2 C6 C5 . . . . 118.8(4) ?
    N1 C5 C6 N2 . . . . 177.8(4) ?
    C4 C5 C6 N2 . . . . 0.1(6) ?
    C8 N3 C7 N2 . . . . 0.9(5) ?
    C10 N3 C7 N2 . . . . 178.2(4) ?
    C9 N2 C7 N3 . . . . -0.5(5) ?
    C6 N2 C7 N3 . . . . -175.8(4) ?
    C7 N3 C8 C9 . . . . -1.0(5) ?
    C10 N3 C8 C9 . . . . -178.2(4) ?
    N3 C8 C9 N2 . . . . 0.7(5) ?
    C7 N2 C9 C8 . . . . -0.1(5) ?
    C6 N2 C9 C8 . . . . 175.3(4) ?
    C7 N3 C10 C11 . . . . 137.8(4) ?
    C8 N3 C10 C11 . . . . -45.3(6) ?
    C12 O1 C11 C10 . . . . 169.7(3) ?
    N3 C10 C11 O1 . . . . 68.5(5) ?
    C11 O1 C12 C13 . . . . -0.9(6) ?
    C11 O1 C12 C25 . . . . -179.2(4) ?
    O1 C12 C13 C14 . . . . -177.9(4) ?
    C25 C12 C13 C14 . . . . 0.4(7) ?
    C12 C13 C14 C15 . . . . 1.4(7) ?
    C13 C14 C15 C16 . . . . -1.1(7) ?
    C14 C15 C16 C25 . . . . -0.8(7) ?
    C14 C15 C16 C17 . . . . 177.5(4) ?
    C15 C16 C17 O4 . . . . -4.4(7) ?
    C25 C16 C17 O4 . . . . 173.9(4) ?
    C15 C16 C17 C18 . . . . 175.1(4) ?
    C25 C16 C17 C18 . . . . -6.6(6) ?
    O4 C17 C18 C19 . . . . 3.7(7) ?
    C16 C17 C18 C19 . . . . -175.8(4) ?
    O4 C17 C18 C23 . . . . -175.9(4) ?
    C16 C17 C18 C23 . . . . 4.6(6) ?
    C23 C18 C19 C20 . . . . -0.2(7) ?
    C17 C18 C19 C20 . . . . -179.8(4) ?
    C18 C19 C20 C21 . . . . 0.7(7) ?
    C19 C20 C21 C22 . . . . -0.3(7) ?
    C26 O3 C22 C23 . . . . -173.8(4) ?
    C26 O3 C22 C21 . . . . 5.6(6) ?
    C20 C21 C22 O3 . . . . -179.9(4) ?
    C20 C21 C22 C23 . . . . -0.5(6) ?
    O3 C22 C23 C18 . . . . -179.7(4) ?
    C21 C22 C23 C18 . . . . 0.9(6) ?
    O3 C22 C23 C24 . . . . 2.1(6) ?
    C21 C22 C23 C24 . . . . -177.3(4) ?
    C19 C18 C23 C22 . . . . -0.6(6) ?
    C17 C18 C23 C22 . . . . 179.0(4) ?
    C19 C18 C23 C24 . . . . 177.7(4) ?
    C17 C18 C23 C24 . . . . -2.7(6) ?
    C22 C23 C24 O2 . . . . 3.8(7) ?
    C18 C23 C24 O2 . . . . -174.5(4) ?
    C22 C23 C24 C25 . . . . -179.1(4) ?
    C18 C23 C24 C25 . . . . 2.6(6) ?
    C15 C16 C25 C12 . . . . 2.5(6) ?
    C17 C16 C25 C12 . . . . -175.8(4) ?
    C15 C16 C25 C24 . . . . -175.0(4) ?
    C17 C16 C25 C24 . . . . 6.7(6) ?
    C13 C12 C25 C16 . . . . -2.2(6) ?
    O1 C12 C25 C16 . . . . 176.1(4) ?
    C13 C12 C25 C24 . . . . 175.2(4) ?
    O1 C12 C25 C24 . . . . -6.5(6) ?
    O2 C24 C25 C16 . . . . 172.3(4) ?
    C23 C24 C25 C16 . . . . -4.8(6) ?
    O2 C24 C25 C12 . . . . -5.0(7) ?
    C23 C24 C25 C12 . . . . 177.9(4) ?
    C22 O3 C26 C27 . . . . 178.1(4) ?
    O3 C26 C27 Br1 . . . . -69.2(4) ?
    Ag1 N4 C28 C29 . . . .  -15E1(4)
                                    ?
    Ag1 N5 C30 C31 . . . . -17(17) ?
loop_
    _geom_hbond_atom_site_label_D
    _geom_hbond_atom_site_label_H
    _geom_hbond_atom_site_label_A
    _geom_hbond_site_symmetry_A
    _geom_hbond_distance_DH
    _geom_hbond_distance_HA
    _geom_hbond_distance_DA
    _geom_hbond_angle_DHA
    C26 H26B Cg3 2_777 0.97 2.98 3.845(5) 148
    C31 H31B Cg1 2_566 0.96 3.38 3.781(4) 108
