# Supplementary material for: Diacetonitrile­(3-{2-[8-(2-bromo­eth­oxy)-9,10-dioxoanthracen-1-yl­oxy]eth­yl}-1-(2-pyridyl­meth­yl)imidazolium)silver(I) bis­(hexa­fluorido­phosphate)
Source: Acta Crystallogr Sect E Struct Rep Online. 2010 Jul 31;66(Pt 8):m1030. doi: 10.1107/S1600536810029739 (PMC3007485; doi:10.1107/S1600536810029739)
Supplement: Supplementary file 2 [file e-66-m1030-Isup2.hkl]

# 
# h,k,l, Fc-squared, Fo-squared, sigma(Fo-squared) and status flag 
# 
data_I
_shelx_title ' m091216i in P-1' 
_shelx_refln_list_code          4 
_shelx_F_calc_maximum      323.61 
_exptl_crystal_F_000      1004.00 
_reflns_d_resolution_high  0.8403 
 
loop_ 
 _symmetry_equiv_pos_as_xyz 
 'x, y, z' 
 '-x, -y, -z' 
 
_cell_length_a     7.9607 
_cell_length_b    12.8258 
_cell_length_c    18.1987 
_cell_angle_alpha  89.034 
_cell_angle_beta   88.278 
_cell_angle_gamma  74.805 
 
_shelx_F_squared_multiplier     1.000 
 
loop_ 
 _refln_index_h 
 _refln_index_k 
 _refln_index_l 
 _refln_F_squared_calc 
 _refln_F_squared_meas 
 _refln_F_squared_sigma 
 _refln_observed_status 
   1   0   0      211.48      136.46      8.22 o 
   2   0   0     2707.31     3038.00     93.82 o 
   3   0   0     1199.15     1085.41     32.01 o 
   4   0   0      465.10      378.84     30.47 o 
   5   0   0    12482.66    14645.87    420.08 o 
   6   0   0     3022.33     2985.95    146.20 o 
   7   0   0      586.37      531.51     65.36 o 
   8   0   0     2230.39     2084.02    150.81 o 
   9   0   0       87.35       71.75     39.65 o 
  -8   1   0        2.03       12.69     20.38 o 
  -7   1   0      363.18      273.67     63.30 o 
  -6   1   0     3187.18     3206.67    132.06 o 
  -5   1   0     5324.38     4950.45    151.41 o 
  -4   1   0       52.74       43.38     14.61 o 
  -3   1   0     2713.61     3145.56     54.24 o 
  -2   1   0     4881.87     5242.21     83.05 o 
  -1   1   0      703.11      544.61     23.08 o 
   0   1   0     3168.02     1659.63    487.55 o 
   1   1   0     1156.98     1036.64     33.12 o 
   2   1   0     4796.16     5264.23    134.75 o 
   3   1   0     4913.19     5940.45     83.88 o 
   4   1   0     4155.44     4400.62    153.42 o 
   5   1   0    14066.48    16020.57    648.99 o 
   6   1   0       18.53       26.46     17.22 o 
   7   1   0       17.17       22.29     15.65 o 
   8   1   0       71.89       53.34     26.41 o 
   9   1   0       32.80       28.04     35.73 o 
  -8   2   0       12.79       23.05     15.41 o 
  -7   2   0      520.30      476.18     87.20 o 
  -6   2   0     2901.95     2914.19    121.66 o 
  -5   2   0     2992.93     2750.56    134.82 o 
  -4   2   0      140.25      178.71     44.42 o 
  -3   2   0    11047.10    14364.21    401.56 o 
  -2   2   0     4013.78     4359.86     64.41 o 
  -1   2   0    24064.32    20352.56    816.08 o 
   0   2   0    21756.79    10644.14    707.20 o 
   1   2   0     7767.36     5737.83    311.73 o 
   2   2   0    34743.16    16645.39   2456.09 o 
   3   2   0      514.44      475.99     35.55 o 
   4   2   0       14.42       20.18      8.50 o 
   5   2   0     9718.60    11040.43    309.36 o 
   6   2   0      156.97      145.84     33.95 o 
   7   2   0     5456.26     5649.43    250.41 o 
   8   2   0      202.41      168.88     40.89 o 
   9   2   0       44.81       15.80     33.97 o 
  -8   3   0      513.06      375.29    139.88 o 
  -7   3   0        2.04        9.03     20.76 o 
  -6   3   0      326.14      388.00     73.89 o 
  -5   3   0     1427.12     1297.64     85.22 o 
  -4   3   0      353.57      424.22    100.22 o 
  -3   3   0       22.79        6.93     22.90 o 
  -2   3   0       71.88       62.10     12.36 o 
  -1   3   0      753.58      703.04     20.75 o 
   0   3   0     9465.84     7547.53    946.85 o 
   1   3   0     1466.63     1459.85     49.18 o 
   2   3   0    13975.46    12260.94    835.12 o 
   3   3   0       63.18       41.82      8.50 o 
   4   3   0      519.67      575.54     45.80 o 
   5   3   0     4950.92     5121.80    176.87 o 
   6   3   0      425.79      461.33     66.52 o 
   7   3   0       13.63       23.59     12.52 o 
   8   3   0      630.20      605.17     89.32 o 
   9   3   0        0.26       26.85     26.25 o 
  -8   4   0        5.45       25.73     23.31 o 
  -7   4   0       73.18       77.51     38.21 o 
  -6   4   0      666.58      684.65     70.76 o 
  -5   4   0       24.54       26.14     18.82 o 
  -4   4   0     4248.50     4335.17    137.46 o 
  -3   4   0     3354.40     3492.78    145.93 o 
  -2   4   0      353.75      364.55     26.52 o 
  -1   4   0     2935.69     3089.33     57.98 o 
   0   4   0       99.95       91.96     13.38 o 
   1   4   0    12109.63    13636.84    620.33 o 
   2   4   0    19084.68    14275.12   1006.27 o 
   3   4   0       57.68       45.49      7.00 o 
   4   4   0     2802.25     3026.72    104.11 o 
   5   4   0       74.18       65.68     15.47 o 
   6   4   0     4240.22     4329.24    143.55 o 
   7   4   0     2182.32     2050.80    145.72 o 
   8   4   0      910.95     1123.87    243.43 o 
   9   4   0      214.90      148.47     63.74 o 
  -7   5   0        0.67       32.82     23.09 o 
  -6   5   0     1466.67     1212.80     75.67 o 
  -5   5   0      219.98      341.69     69.60 o 
  -4   5   0     2241.46     2260.07    117.61 o 
  -3   5   0     6681.95     7044.90    208.71 o 
  -2   5   0     1262.35     1327.35     64.09 o 
  -1   5   0      537.30      666.97     27.51 o 
   0   5   0     2321.20     2273.81     57.20 o 
   1   5   0    12191.73    13882.92    244.65 o 
   3   5   0     3012.58     3075.25     51.66 o 
   4   5   0     6158.50     7206.11    196.96 o 
   5   5   0     1487.42     1513.05    119.04 o 
   6   5   0     2357.55     2482.61    153.34 o 
   7   5   0     2587.55     2642.24    159.98 o 
   8   5   0      518.29      503.35    163.88 o 
   9   5   0       51.82       59.10     31.19 o 
  -7   6   0        5.77        2.18     25.33 o 
  -6   6   0      171.77      141.13     55.14 o 
  -5   6   0     2202.48     2181.62    138.31 o 
  -4   6   0     4560.36     5255.35    225.87 o 
  -3   6   0      600.75      580.65    104.31 o 
  -2   6   0      176.12      184.09     38.07 o 
  -1   6   0     2778.84     3468.99    121.32 o 
   0   6   0      597.30      488.40     23.90 o 
   1   6   0     7580.11     7310.21    105.55 o 
   2   6   0     5266.77     5435.76    144.50 o 
   3   6   0      867.47      904.55     48.78 o 
   4   6   0      849.55      962.56     61.94 o 
   5   6   0        5.65       26.41     20.04 o 
   6   6   0     3717.39     4134.95    197.40 o 
   7   6   0      660.08      702.82    159.85 o 
   8   6   0       92.04      135.07     41.45 o 
   9   6   0       82.99       88.14     34.53 o 
  -6   7   0      518.35      401.36     85.36 o 
  -5   7   0      860.39      879.25     85.89 o 
  -4   7   0     9082.17    10611.13    223.54 o 
  -3   7   0     3446.34     3286.58     77.59 o 
  -2   7   0      292.17      311.76     70.48 o 
  -1   7   0       13.61       32.30      8.70 o 
   0   7   0      487.84      336.23     38.83 o 
   1   7   0     9146.82     9811.18    174.08 o 
   2   7   0     7271.54     7859.51    127.82 o 
   3   7   0      487.60      461.43     30.85 o 
   4   7   0      926.98      810.41     48.13 o 
   5   7   0       34.47       23.10     23.52 o 
   6   7   0     1127.00     1118.97    117.02 o 
   7   7   0     1077.04     1087.04     57.12 o 
   8   7   0      423.30      381.05    129.11 o 
   9   7   0      148.74      140.18     50.34 o 
  -6   8   0        0.99       -3.67     33.10 o 
  -5   8   0      266.80      299.36     55.96 o 
  -4   8   0      224.62      376.02     69.76 o 
  -3   8   0       75.60      136.97     36.77 o 
  -2   8   0       60.89       98.09     30.74 o 
  -1   8   0      678.59      719.45     59.76 o 
   0   8   0      427.95      361.59     40.32 o 
   1   8   0    10267.05    11892.70    282.36 o 
   2   8   0      442.17      470.24     31.49 o 
   3   8   0     1252.27     1413.77     68.90 o 
   4   8   0       31.55       33.25     10.94 o 
   5   8   0       29.04       25.95     19.60 o 
   6   8   0     4881.26     5438.10    244.63 o 
   7   8   0      754.88      774.51     77.95 o 
   8   8   0        9.72       27.22     29.44 o 
   9   8   0        5.88        5.99     21.16 o 
  -5   9   0      702.55      887.80     85.31 o 
  -4   9   0     5930.97     5999.05    215.93 o 
  -3   9   0      435.34      470.70     93.34 o 
  -2   9   0     2529.55     2699.02     83.01 o 
  -1   9   0      621.92      714.59     63.31 o 
   0   9   0      628.85      566.24     71.43 o 
   1   9   0     1914.39     1762.59     76.55 o 
   2   9   0        3.99       12.67      4.43 o 
   3   9   0     2094.22     2115.78     79.36 o 
   4   9   0     3567.60     3656.51    104.74 o 
   5   9   0       61.17       64.90     11.42 o 
   6   9   0      105.27      149.72     44.17 o 
   7   9   0       86.73      101.33     36.66 o 
   8   9   0      724.91      704.81    145.35 o 
  -5  10   0       56.48       44.70     22.67 o 
  -4  10   0       24.77       39.18     18.67 o 
  -3  10   0        7.00       33.06     21.41 o 
  -2  10   0       97.54      154.20     39.74 o 
  -1  10   0     1093.36     1142.63     51.12 o 
   0  10   0        3.35        4.80      5.36 o 
   1  10   0      989.01     1005.23     45.85 o 
   2  10   0     1558.75     1448.67     87.55 o 
   3  10   0     1519.13     1460.53     83.25 o 
   4  10   0     1131.48     1135.29     78.66 o 
   5  10   0       51.26       63.07     21.07 o 
   6  10   0      426.70      429.23    110.87 o 
   7  10   0       10.95       16.84     16.29 o 
   8  10   0      380.05      325.98    117.62 o 
  -4  11   0       59.34       40.09     17.68 o 
  -3  11   0     2222.70     2531.93    144.39 o 
  -2  11   0     2276.91     2288.15    100.17 o 
  -1  11   0       84.54      105.09     26.33 o 
   0  11   0      311.09      334.99     60.94 o 
   1  11   0       45.57       22.81      8.31 o 
   2  11   0     2008.29     2280.27    151.45 o 
   3  11   0     2627.27     2645.37    100.14 o 
   4  11   0     2220.49     2291.78    131.94 o 
   5  11   0      220.68      216.90     53.19 o 
   6  11   0      215.57      204.68     51.19 o 
   7  11   0      781.52      793.58     65.07 o 
   8  11   0       86.66      102.18     41.70 o 
  -3  12   0     1061.00     1238.15     98.35 o 
  -2  12   0     1315.61     1516.90     92.31 o 
  -1  12   0     1577.22     1596.95    141.39 o 
   0  12   0      189.35      149.97     30.87 o 
   1  12   0      181.79      148.17     41.48 o 
   2  12   0      293.03      292.44     35.55 o 
   3  12   0     1387.16     1531.04     92.07 o 
   4  12   0     1969.36     1858.34     99.98 o 
   5  12   0       61.94       53.88     18.20 o 
   6  12   0      308.73      227.07     96.83 o 
   7  12   0       33.96       11.54     27.55 o 
  -2  13   0      353.06      360.87    108.48 o 
  -1  13   0      223.73      172.25     48.34 o 
   0  13   0     1343.66     1111.40     71.92 o 
   1  13   0      555.53      606.99    112.78 o 
   2  13   0     1693.86     1818.21    151.90 o 
   3  13   0     1187.06     1142.80     71.22 o 
   4  13   0      309.72      303.94     30.67 o 
   5  13   0       87.67      105.08     61.82 o 
   6  13   0        2.57       23.23     31.00 o 
  -1  14   0       53.62       79.14     28.18 o 
   0  14   0      292.20      341.25     98.95 o 
   1  14   0      500.82      394.76    110.75 o 
   2  14   0     1128.98     1171.55    143.78 o 
   3  14   0      823.55      848.11     71.56 o 
   4  14   0       34.49       32.99     42.73 o 
   5  14   0     1023.10      919.02    104.76 o 
   1  15   0      125.72      115.61     55.44 o 
   2  15   0      650.32      594.89     59.03 o 
   3  15   0       32.66       17.64     14.35 o 
   4  15   0      148.28      157.45     61.47 o 
  -4 -15   1       86.81       66.69     50.93 o 
  -3 -15   1      195.70      151.14     66.55 o 
  -2 -15   1      801.57      859.95     61.51 o 
  -1 -15   1       65.26       63.95     31.61 o 
  -5 -14   1      148.14       95.25     51.28 o 
  -4 -14   1       98.24       62.71     32.41 o 
  -3 -14   1      542.44      482.70     63.36 o 
  -2 -14   1      565.80      558.08    121.34 o 
  -1 -14   1      586.21      520.22    167.98 o 
   0 -14   1     1323.77     1266.85    243.07 o 
   1 -14   1      100.77       55.13     34.89 o 
  -6 -13   1       99.13      108.14     54.34 o 
  -5 -13   1     1713.44     1735.70    187.16 o 
  -4 -13   1       96.22       82.43     26.99 o 
  -3 -13   1      417.32      374.84    103.63 o 
  -2 -13   1      248.39      228.78     61.15 o 
  -1 -13   1        0.92       -0.75     21.01 o 
   0 -13   1     1507.55     1805.31    171.55 o 
   1 -13   1      895.59      930.12     74.56 o 
   2 -13   1      413.06      323.74    113.14 o 
  -7 -12   1       33.56       50.31     48.68 o 
  -6 -12   1      462.37      405.46     85.10 o 
  -5 -12   1      694.32      656.03     47.54 o 
  -4 -12   1      638.70      630.87     37.20 o 
  -3 -12   1      116.40       98.39     23.75 o 
  -2 -12   1      747.43      716.31     37.85 o 
  -1 -12   1       61.49       76.76     25.12 o 
   0 -12   1      857.66      986.37     46.23 o 
   1 -12   1        6.42       20.73     11.26 o 
   2 -12   1      331.37      289.03     58.60 o 
   3 -12   1       25.09       20.29     13.77 o 
  -8 -11   1      936.22      719.08    111.54 o 
  -7 -11   1      654.74      649.60     66.44 o 
  -6 -11   1       44.72       80.70     40.25 o 
  -5 -11   1     1413.30     1521.72    106.94 o 
  -4 -11   1       33.68       25.83      8.63 o 
  -3 -11   1     4000.81     3424.49    359.19 o 
  -2 -11   1       93.33      104.41     26.56 o 
  -1 -11   1     3607.84     3836.96    143.18 o 
   0 -11   1     5952.10     6675.69    251.08 o 
   1 -11   1       24.34       25.66     20.75 o 
   2 -11   1       22.86       58.03     19.89 o 
   3 -11   1       34.58       39.33     16.28 o 
   4 -11   1      101.41      100.25     34.77 o 
  -8 -10   1      349.03      263.95    101.65 o 
  -7 -10   1       90.49       85.24     41.03 o 
  -6 -10   1     1756.24     1826.94    156.05 o 
  -5 -10   1      730.69      709.97     33.22 o 
  -4 -10   1      103.27       67.97     19.08 o 
  -3 -10   1      193.51      187.97     20.50 o 
  -2 -10   1      346.19      341.24     21.72 o 
  -1 -10   1     1778.10     1744.96     87.43 o 
   0 -10   1     2146.97     1964.15    123.65 o 
   1 -10   1       14.10       12.46     14.61 o 
   2 -10   1      584.94      471.92    101.86 o 
   3 -10   1      122.74      153.42     37.29 o 
   4 -10   1      377.84      457.50     84.79 o 
   5 -10   1      786.14      616.95    181.69 o 
  -8  -9   1      101.77       69.47     36.04 o 
  -7  -9   1     1465.06     1507.79    137.50 o 
  -6  -9   1     2191.06     2366.79    173.73 o 
  -5  -9   1      869.08      795.24     54.18 o 
  -4  -9   1     1786.61     1876.11     84.25 o 
  -3  -9   1     1290.67     1250.92     62.11 o 
  -2  -9   1     1155.81     1078.58     96.05 o 
  -1  -9   1     4277.06     4335.72    157.19 o 
   0  -9   1     1834.01     1367.63    188.59 o 
   1  -9   1      880.25      855.80     51.43 o 
   2  -9   1     1717.90     1844.02    145.51 o 
   3  -9   1      174.79      156.89     43.78 o 
   4  -9   1     2078.30     2224.82    101.16 o 
   5  -9   1     1467.15     1484.57    117.51 o 
  -9  -8   1      193.66      188.83     69.87 o 
  -8  -8   1       19.08       33.69     28.37 o 
  -7  -8   1      258.01      250.10     82.46 o 
  -6  -8   1      356.61      385.24     88.97 o 
  -5  -8   1     2830.02     3153.88    147.23 o 
  -4  -8   1     2379.77     2497.39     93.80 o 
  -3  -8   1       41.12       71.89     15.34 o 
  -2  -8   1      199.95      183.49     26.34 o 
  -1  -8   1       65.54       38.28      9.51 o 
   0  -8   1      251.40      188.45     32.24 o 
   1  -8   1     3028.27     3501.96     93.55 o 
   2  -8   1       73.92       69.39     22.48 o 
   3  -8   1      601.71      602.31    119.05 o 
   4  -8   1      582.38      503.96    101.52 o 
   5  -8   1      760.25      817.71    181.72 o 
   6  -8   1      108.98      131.90     40.15 o 
  -9  -7   1      675.37      769.98     85.23 o 
  -8  -7   1       30.18       22.00     24.06 o 
  -7  -7   1      717.63      805.42     67.14 o 
  -6  -7   1     2770.29     2945.91    149.11 o 
  -5  -7   1      920.74      913.05     67.22 o 
  -4  -7   1     2544.22     2611.02     87.21 o 
  -3  -7   1       82.66       78.60     17.20 o 
  -2  -7   1      225.93      166.12     15.52 o 
  -1  -7   1     9126.35    11008.79    310.41 o 
   0  -7   1      756.01      707.22     45.17 o 
   1  -7   1     3074.50     3342.67    124.15 o 
   2  -7   1     1760.13     1825.92     92.81 o 
   3  -7   1     2660.55     2787.28    138.98 o 
   4  -7   1      479.91      733.78    130.81 o 
   5  -7   1       44.90       44.84     22.48 o 
   6  -7   1     1820.79     1816.55    112.76 o 
  -9  -6   1      226.50      334.08    138.64 o 
  -8  -6   1      220.75      241.11     67.30 o 
  -7  -6   1      145.88      197.33     49.09 o 
  -6  -6   1     1113.90     1045.42     99.45 o 
  -5  -6   1       97.77       94.64     19.56 o 
  -4  -6   1      786.20      664.69     42.91 o 
  -3  -6   1     3871.25     3822.49    116.93 o 
  -2  -6   1     3038.53     3300.11    135.71 o 
  -1  -6   1        3.85        8.54      3.95 o 
   0  -6   1     7113.08     7904.93    242.38 o 
   1  -6   1     2339.65     1948.30     86.12 o 
   2  -6   1     5021.21     5514.65    140.79 o 
   3  -6   1      315.23      315.10     66.27 o 
   4  -6   1      422.77      482.20     97.84 o 
   5  -6   1     1585.45     1524.26     90.42 o 
   6  -6   1     4524.59     4820.49    201.18 o 
   7  -6   1      489.01      519.60    131.01 o 
  -9  -5   1     1684.90     1834.16     94.41 o 
  -8  -5   1      448.83      456.84    123.33 o 
  -7  -5   1        1.53        4.55     11.22 o 
  -6  -5   1      456.14      407.30     33.10 o 
  -5  -5   1     2510.36     2295.40     92.43 o 
  -4  -5   1    27859.96    36963.88    257.76 o 
  -3  -5   1      418.50      564.98     26.80 o 
  -2  -5   1        6.69       14.36      3.64 o 
  -1  -5   1     2210.45     2542.84     65.81 o 
   0  -5   1     1002.40      842.80     30.84 o 
   1  -5   1    38477.79    33587.36    280.40 o 
   2  -5   1     2719.03     2509.53     63.50 o 
   3  -5   1      127.60      123.02     32.51 o 
   4  -5   1      122.27      118.57     35.68 o 
   5  -5   1     1497.91     1464.37    142.80 o 
   6  -5   1     1796.00     2074.73    100.29 o 
   7  -5   1      206.42      184.63     53.39 o 
  -9  -4   1      917.51     1009.79    160.52 o 
  -8  -4   1       22.22       38.39     26.78 o 
  -7  -4   1      373.68      332.82     30.11 o 
  -6  -4   1        6.17        2.86      7.95 o 
  -5  -4   1     1621.91     1538.11     97.42 o 
  -4  -4   1     7169.46     7269.57    157.20 o 
  -3  -4   1     1825.91     1577.80     55.42 o 
  -2  -4   1     1591.31     1681.83     42.22 o 
  -1  -4   1     1504.46     1700.45     42.39 o 
   0  -4   1     5883.75     6287.41    156.85 o 
   1  -4   1     4526.89     3994.48     61.38 o 
   2  -4   1      623.05      417.45     28.60 o 
   3  -4   1       75.15       66.18     19.59 o 
   4  -4   1     1423.87     1473.49     79.99 o 
   5  -4   1       46.96       64.13     19.83 o 
   6  -4   1     4828.92     5131.32    205.55 o 
   7  -4   1      735.32      785.99    162.57 o 
   8  -4   1       14.79       24.20     19.99 o 
  -9  -3   1      340.18      354.53    136.90 o 
  -8  -3   1      218.19      203.86     62.22 o 
  -7  -3   1      112.18       96.49     29.94 o 
  -6  -3   1     1632.34     1553.93     87.48 o 
  -5  -3   1      836.95      671.72     45.13 o 
  -4  -3   1    10393.36    11567.88    234.91 o 
  -3  -3   1      163.59      195.89     19.00 o 
  -2  -3   1    31960.84    19004.01   2252.75 o 
  -1  -3   1     3775.18     3700.75    106.37 o 
   0  -3   1      569.11      738.49     23.65 o 
   1  -3   1    11416.14    13550.79    428.60 o 
   2  -3   1     4548.66     4846.43    104.37 o 
   3  -3   1    10040.12    13425.68    280.40 o 
   4  -3   1      263.84      293.78     71.08 o 
   5  -3   1      330.44      250.48     55.14 o 
   6  -3   1     1776.08     1835.54    142.81 o 
   7  -3   1       12.15       13.79     15.70 o 
   8  -3   1       57.88       49.59     24.75 o 
  -9  -2   1       85.62      135.69     68.50 o 
  -8  -2   1      212.53      211.10     69.77 o 
  -7  -2   1     1186.22     1015.53     91.90 o 
  -6  -2   1      150.96      121.01     29.57 o 
  -5  -2   1     8130.61     8623.52    247.02 o 
  -4  -2   1     5143.80     4926.93     76.55 o 
  -3  -2   1     6667.15     7289.40    100.67 o 
  -2  -2   1     7924.60     6728.80    217.92 o 
  -1  -2   1       14.70       23.63      4.72 o 
   0  -2   1     8885.37     6938.93    302.65 o 
   1  -2   1    29102.17    18520.45   2109.83 o 
   2  -2   1      102.50      128.74     14.48 o 
   3  -2   1      406.94      314.36     25.07 o 
   4  -2   1      131.84      143.62     36.18 o 
   5  -2   1     1441.26     1333.44     98.20 o 
   6  -2   1     3395.11     3512.74    160.05 o 
   7  -2   1       13.14       13.93     15.24 o 
   8  -2   1     1727.73     1662.51    141.34 o 
  -9  -1   1       93.36       97.62     46.53 o 
  -8  -1   1        5.84       24.31     17.18 o 
  -7  -1   1      138.86      162.83     44.49 o 
  -6  -1   1      100.56       86.64     30.40 o 
  -5  -1   1     3453.40     3706.21    128.10 o 
  -4  -1   1     3630.37     3454.04    121.89 o 
  -3  -1   1    14600.07    14945.05   1322.99 o 
  -2  -1   1     5866.06     6686.73     90.88 o 
  -1  -1   1       12.30       40.48     10.39 o 
   0  -1   1     3413.07     4548.50    634.22 o 
   1  -1   1      179.44      166.57      9.22 o 
   2  -1   1    10087.13    12010.17    160.42 o 
   3  -1   1    15178.54    20377.62    326.11 o 
   4  -1   1     2717.11     2572.71    108.69 o 
   5  -1   1     2423.80     2565.11    118.31 o 
   6  -1   1      808.10      806.91     76.72 o 
   7  -1   1       14.64       14.21     24.11 o 
   8  -1   1      719.49      744.28     64.14 o 
  -9   0   1      258.01      259.23    122.86 o 
  -8   0   1     2495.23     2542.01    175.12 o 
  -7   0   1        2.10       26.57     23.92 o 
  -6   0   1     1581.54     1398.77     91.56 o 
  -5   0   1      642.06      588.59     66.51 o 
  -4   0   1      534.51      556.04     39.54 o 
  -3   0   1     2799.93     2191.63     56.46 o 
  -2   0   1       66.78       45.29     11.40 o 
  -1   0   1      763.93      648.61     22.57 o 
   0   0   1     5619.77     2379.24    364.40 o 
   1   0   1      633.98      842.81     22.44 o 
   2   0   1    72832.27    35721.57   4227.40 o 
   3   0   1     9345.45    10795.29    146.93 o 
   4   0   1       11.49       17.40      7.65 o 
   5   0   1      506.71      582.71     47.29 o 
   6   0   1       74.57       48.94     21.62 o 
   7   0   1     1809.13     1785.70    133.91 o 
   8   0   1     2597.77     2738.48    214.34 o 
   9   0   1      592.90      538.11    143.58 o 
  -8   1   1      788.39      826.06     62.35 o 
  -7   1   1      207.90      254.47     54.84 o 
  -6   1   1       35.33       51.55     22.95 o 
  -5   1   1      770.63      978.71    103.15 o 
  -4   1   1     5204.94     5633.83    112.17 o 
  -3   1   1    16606.09    20176.64    195.84 o 
  -2   1   1       30.05       70.31     17.10 o 
  -1   1   1     6337.58     7916.58    194.63 o 
   0   1   1     5215.54     3253.65    107.29 o 
   1   1   1     2167.83     1189.62    515.39 o 
   2   1   1      809.29      609.47     26.93 o 
   3   1   1     4465.12     4338.57     63.55 o 
   4   1   1      488.56      365.27     29.48 o 
   5   1   1     5697.73     6738.77    201.34 o 
   6   1   1      539.40      560.90    100.79 o 
   7   1   1     2531.91     2730.98    131.79 o 
   8   1   1      435.19      407.37     46.10 o 
   9   1   1      152.55      133.26     74.40 o 
  -8   2   1     1164.70     1250.00    106.58 o 
  -7   2   1       23.31       17.67     22.05 o 
  -6   2   1        1.93       12.06     26.41 o 
  -5   2   1       52.12       61.78     26.25 o 
  -4   2   1      537.33      418.29     47.35 o 
  -3   2   1     5650.97     5131.48     98.83 o 
  -2   2   1     1480.75     1230.38     34.35 o 
  -1   2   1      146.07      157.99     12.73 o 
   0   2   1      136.06       79.77      5.65 o 
   1   2   1     5373.57     5283.24    319.66 o 
   2   2   1     9663.27    10971.92    179.23 o 
   3   2   1      618.45      536.79     27.21 o 
   4   2   1     2964.26     2552.92     96.37 o 
   5   2   1       66.08       80.90     20.01 o 
   6   2   1       27.89       44.99     11.00 o 
   7   2   1     3245.25     3375.85    140.16 o 
   8   2   1      265.03      256.34     65.54 o 
   9   2   1      102.37       94.14     34.92 o 
  -8   3   1      716.55      738.63     86.87 o 
  -7   3   1       14.57       18.45     19.52 o 
  -6   3   1      134.72      121.97     33.26 o 
  -5   3   1      212.04      291.41     86.91 o 
  -4   3   1     2511.24     2333.21    109.10 o 
  -3   3   1     9472.36    10395.92    221.22 o 
  -2   3   1     1613.63     1370.08     38.72 o 
  -1   3   1      402.21      361.79     18.23 o 
   0   3   1     5348.45     6493.48    129.36 o 
   1   3   1     3909.01     4634.94    127.61 o 
   2   3   1    51202.38    16273.14   5147.91 o 
   3   3   1     5118.10     5335.65    103.70 o 
   4   3   1      495.16      211.84    117.24 o 
   5   3   1      290.77      233.04     28.57 o 
   6   3   1       95.40       81.99     21.54 o 
   7   3   1     2408.93     2556.59    220.51 o 
   8   3   1      940.04      901.74    150.60 o 
   9   3   1      188.58      181.35     65.45 o 
  -8   4   1      617.61      546.91    151.87 o 
  -7   4   1      512.79      531.76    118.96 o 
  -6   4   1        0.03        9.45     25.44 o 
  -5   4   1       41.50       43.65     19.27 o 
  -4   4   1     3859.22     3851.44    122.35 o 
  -3   4   1     1284.71     1110.91     71.13 o 
  -2   4   1     1917.63     2126.03     75.06 o 
  -1   4   1     3418.99     3806.24     72.36 o 
   0   4   1      758.07      775.35     23.22 o 
   1   4   1     1649.38     1532.15     39.55 o 
   2   4   1       34.06       27.53      5.85 o 
   3   4   1     1406.76     1459.96     58.48 o 
   4   4   1     2828.21     2745.00    140.10 o 
   5   4   1      240.75      178.29     34.12 o 
   6   4   1       12.69       10.57      6.44 o 
   7   4   1      436.12      382.35     65.19 o 
   8   4   1       55.70       47.97     29.82 o 
   9   4   1      362.45      274.53    121.58 o 
  -7   5   1      306.01      342.96     72.71 o 
  -6   5   1      383.84      457.89     69.14 o 
  -5   5   1      749.39      765.80     76.41 o 
  -4   5   1     3672.60     3867.43    135.58 o 
  -3   5   1     2051.06     2054.37    113.77 o 
  -2   5   1      624.59      556.87     39.85 o 
  -1   5   1     1148.75     1125.31     42.44 o 
   0   5   1      139.72      106.68      9.18 o 
   1   5   1     1239.79     1305.12     34.88 o 
   2   5   1     7534.42     8894.18    176.35 o 
   3   5   1      319.12      410.75     17.85 o 
   4   5   1     9743.15    11242.23    290.69 o 
   5   5   1     7687.31     8466.64    295.29 o 
   6   5   1        5.20       22.75     25.75 o 
   7   5   1      762.02      781.07    113.98 o 
   8   5   1        0.98       33.51     35.46 o 
   9   5   1      532.52      547.46     72.81 o 
  -7   6   1      719.15      715.41    113.54 o 
  -6   6   1      409.44      392.97     90.68 o 
  -5   6   1       33.20       27.11     19.53 o 
  -4   6   1       49.94       49.59     17.85 o 
  -3   6   1       77.99       75.80     20.26 o 
  -2   6   1     4205.81     4707.75    140.40 o 
  -1   6   1     7610.88     8043.80    148.27 o 
   0   6   1     3489.50     2882.26    113.56 o 
   1   6   1     4271.92     5085.91     85.24 o 
   2   6   1      154.90      127.56     12.61 o 
   3   6   1     2554.12     2245.12     80.65 o 
   4   6   1     1028.85     1353.26    115.42 o 
   5   6   1     1971.16     2002.25    142.74 o 
   6   6   1      662.81      697.01     85.59 o 
   7   6   1      388.81      404.12    117.38 o 
   8   6   1       65.91      146.38     49.16 o 
   9   6   1      335.74      348.42    144.80 o 
  -6   7   1      748.02      890.87     68.80 o 
  -5   7   1       89.03       69.39     22.62 o 
  -4   7   1     2888.93     2756.80    118.02 o 
  -3   7   1        7.96        7.27     18.59 o 
  -2   7   1     4888.11     5280.12    164.85 o 
  -1   7   1      286.06      227.12     47.76 o 
   0   7   1     2369.92     1944.63     91.99 o 
   1   7   1      371.12      375.73     26.07 o 
   2   7   1     2074.83     2355.37     83.47 o 
   3   7   1     9037.72     9589.00    278.09 o 
   4   7   1    13825.87    16877.16    461.86 o 
   5   7   1     1819.22     1871.26    126.67 o 
   6   7   1      235.32      296.88     79.25 o 
   7   7   1        3.40       17.27     19.90 o 
   8   7   1      290.03      329.13    121.93 o 
   9   7   1      936.96      929.89    164.47 o 
  -6   8   1      133.05      186.30     38.21 o 
  -5   8   1      247.98      255.53     64.00 o 
  -4   8   1      420.51      370.52     70.86 o 
  -3   8   1      281.57      280.72     53.56 o 
  -2   8   1     5322.79     5760.87    191.12 o 
  -1   8   1     1605.87     1502.20     78.55 o 
   0   8   1       18.89       11.05      5.84 o 
   1   8   1     3157.16     3074.56    115.70 o 
   2   8   1      387.76      376.65     25.29 o 
   3   8   1      619.42      497.00     30.13 o 
   4   8   1      402.93      329.28     36.45 o 
   5   8   1     1539.81     1578.66    121.23 o 
   6   8   1       43.40       43.94     20.17 o 
   7   8   1       42.75       54.06     30.82 o 
   8   8   1      782.83      878.13    169.58 o 
   9   8   1      235.93      277.73    122.79 o 
  -5   9   1      256.72      261.46     61.81 o 
  -4   9   1      478.52      486.21     94.30 o 
  -3   9   1     1131.55     1134.01     82.78 o 
  -2   9   1     7776.19     8570.59    308.33 o 
  -1   9   1      776.42      852.30     92.45 o 
   0   9   1      211.05      195.78     34.44 o 
   1   9   1     1327.90     1417.77     61.52 o 
   2   9   1      651.38      654.97     58.86 o 
   3   9   1     4380.98     4246.67    116.56 o 
   4   9   1      572.59      511.15     33.63 o 
   5   9   1       31.37       29.22     14.67 o 
   6   9   1     1532.05     1487.81     93.34 o 
   7   9   1        0.53       14.21     17.31 o 
   8   9   1      129.05      213.38     62.71 o 
  -5  10   1      276.97      272.65     87.82 o 
  -4  10   1       34.69       48.02     17.93 o 
  -3  10   1      111.45      132.07     29.71 o 
  -2  10   1     1237.91     1285.93    101.04 o 
  -1  10   1      368.44      419.68     81.82 o 
   0  10   1      202.08      209.26     35.34 o 
   1  10   1     2759.62     2737.82    116.33 o 
   2  10   1        0.52        7.33      5.88 o 
   3  10   1     4833.08     4933.34    236.36 o 
   4  10   1      271.48      246.52     26.34 o 
   5  10   1       43.35       32.03     12.28 o 
   6  10   1      334.05      341.38     79.61 o 
   7  10   1       18.59       19.05     19.62 o 
   8  10   1       53.43       45.08     18.04 o 
  -4  11   1      160.20      150.25     47.29 o 
  -3  11   1     1555.89     1669.92    146.51 o 
  -2  11   1      356.83      441.50     88.29 o 
  -1  11   1     1195.92     1189.01    143.19 o 
   0  11   1     1447.13     1494.26     75.31 o 
   1  11   1      268.27      270.47     62.18 o 
   2  11   1       10.44       21.02     11.11 o 
   3  11   1     1153.71     1124.37     58.07 o 
   4  11   1        8.42       16.12      6.43 o 
   5  11   1       58.13       60.96     25.41 o 
   6  11   1     1849.38     2077.13    171.98 o 
   7  11   1        5.29       10.06     21.52 o 
   8  11   1      826.25      772.08    144.69 o 
  -3  12   1      229.45      206.32     49.63 o 
  -2  12   1     1380.54     1456.10    107.43 o 
  -1  12   1      123.54      125.29     34.75 o 
   0  12   1     4827.09     5650.82    262.48 o 
   1  12   1      234.22      242.77     25.74 o 
   2  12   1      381.03      355.86     32.02 o 
   3  12   1      336.39      324.31     27.46 o 
   4  12   1      275.88      213.57     23.04 o 
   5  12   1      356.55      396.50     85.75 o 
   6  12   1     1269.56     1304.47     72.81 o 
   7  12   1      577.89      514.56    103.94 o 
  -2  13   1       54.23       51.46     32.28 o 
  -1  13   1     1102.14     1189.30    136.13 o 
   0  13   1     1041.73     1082.59     59.53 o 
   1  13   1       79.61       59.72     23.06 o 
   2  13   1      274.46      226.96     49.98 o 
   3  13   1      555.44      400.15    110.52 o 
   4  13   1      349.06      330.59     31.06 o 
   5  13   1      775.05      913.70     89.76 o 
   6  13   1      305.62      266.30    168.54 o 
  -1  14   1      755.12      748.07    207.08 o 
   0  14   1     1567.20     1721.86    103.03 o 
   1  14   1      513.05      559.14    142.46 o 
   2  14   1      260.94      212.18     84.46 o 
   3  14   1       26.77       33.59     12.87 o 
   4  14   1      231.62      230.46    112.44 o 
   5  14   1      917.03      941.43     70.13 o 
   1  15   1      222.78      222.89     91.73 o 
   2  15   1      195.50      128.42    102.19 o 
   3  15   1       11.51       20.63     15.89 o 
   4  15   1      248.38      247.10     85.03 o 
  -3 -15   2        6.07       10.04     16.28 o 
  -2 -15   2     1146.49      923.56    184.74 o 
  -5 -14   2      584.86      482.72    227.82 o 
  -4 -14   2      168.90      149.96     81.96 o 
  -3 -14   2       28.77       22.93     13.87 o 
  -2 -14   2      204.12      162.62     43.06 o 
  -1 -14   2      683.73      740.66    150.47 o 
   0 -14   2      154.28      206.00     70.18 o 
   1 -14   2      270.27      273.71     92.90 o 
  -6 -13   2      338.20      290.85    183.91 o 
  -5 -13   2      270.61      310.99    125.76 o 
  -4 -13   2      333.24      289.03     31.76 o 
  -3 -13   2     1008.50      969.72     61.71 o 
  -2 -13   2        0.02       -7.56     18.32 o 
  -1 -13   2       90.09       86.91     32.33 o 
   0 -13   2     3810.32     3760.34    271.78 o 
   1 -13   2      780.96      714.67    190.67 o 
   2 -13   2      399.21      392.83    130.85 o 
  -7 -12   2       60.24       38.47     38.03 o 
  -6 -12   2      231.17      247.57    124.29 o 
  -5 -12   2      739.20      670.56    122.64 o 
  -4 -12   2       16.58       31.37     20.25 o 
  -3 -12   2      959.18      871.41     48.53 o 
  -2 -12   2      114.54       97.55     34.48 o 
  -1 -12   2        7.04       17.32     21.97 o 
   0 -12   2       12.47       18.72     15.32 o 
   1 -12   2       21.63       37.29     22.91 o 
   2 -12   2      348.16      398.69     82.18 o 
   3 -12   2      260.03      302.49     82.86 o 
  -8 -11   2       39.02       70.67     48.52 o 
  -7 -11   2       19.03       18.39     17.92 o 
  -6 -11   2      522.64      456.33     90.61 o 
  -5 -11   2      144.53      116.19     39.94 o 
  -4 -11   2       39.59       33.29     12.54 o 
  -3 -11   2     3896.91     3904.93    140.13 o 
  -2 -11   2      313.66      318.59     20.42 o 
  -1 -11   2     1927.41     1873.40    136.14 o 
   0 -11   2      801.65      808.82     42.54 o 
   1 -11   2      647.33      649.44     57.58 o 
   2 -11   2     8294.83     9212.02    126.11 o 
   3 -11   2       54.57       76.05     29.70 o 
   4 -11   2        0.26       31.28     17.73 o 
  -8 -10   2     2646.34     2572.72    116.03 o 
  -7 -10   2       63.93       71.24     30.21 o 
  -6 -10   2       45.79       56.97     21.62 o 
  -5 -10   2       35.41       37.31     19.21 o 
  -4 -10   2      426.71      366.18     29.68 o 
  -3 -10   2     9862.28    11111.41    413.93 o 
  -2 -10   2      321.95      301.21     19.52 o 
  -1 -10   2      121.33      123.30     24.59 o 
   0 -10   2        2.08        5.03      3.76 o 
   1 -10   2      167.24      152.00     38.64 o 
   2 -10   2     2524.80     3085.41    130.77 o 
   3 -10   2      648.12      695.56    103.63 o 
   4 -10   2        5.33       20.76     20.75 o 
   5 -10   2      159.21      115.78     36.40 o 
  -8  -9   2      293.65      368.22     90.05 o 
  -7  -9   2        2.40        7.70     24.47 o 
  -6  -9   2       31.60       26.12     16.01 o 
  -5  -9   2      911.17      906.58     40.80 o 
  -4  -9   2     5261.86     5381.30    174.39 o 
  -3  -9   2     3051.89     2923.43    117.48 o 
  -2  -9   2      114.40       97.03     11.82 o 
  -1  -9   2       85.39       85.58     14.81 o 
   0  -9   2       31.88       18.03      7.11 o 
   1  -9   2     1886.15     1880.88     89.91 o 
   2  -9   2     7973.17     9481.21    340.47 o 
   3  -9   2       67.14       83.47     22.75 o 
   4  -9   2     1793.26     1707.55    146.06 o 
   5  -9   2       16.87       17.30     18.95 o 
  -9  -8   2      270.29      309.60    117.93 o 
  -8  -8   2      647.83      706.27     90.02 o 
  -7  -8   2      232.28      202.08     65.56 o 
  -6  -8   2     1495.78     1487.94    164.40 o 
  -5  -8   2      326.83      291.94     35.37 o 
  -4  -8   2     1550.55     1406.03     53.69 o 
  -3  -8   2     7773.20     8369.69    240.77 o 
  -2  -8   2     1650.41     1621.88     86.02 o 
  -1  -8   2     4197.33     5029.07    180.41 o 
   0  -8   2     1024.53      908.77     61.31 o 
   1  -8   2     1980.81     1888.03     81.10 o 
   2  -8   2     6567.79     7464.76    316.09 o 
   3  -8   2     1171.34     1035.51    120.26 o 
   4  -8   2      151.46      126.04     34.23 o 
   5  -8   2      669.73      643.43    128.46 o 
   6  -8   2       94.46      102.44     33.08 o 
  -9  -7   2      540.90      566.32     86.81 o 
  -8  -7   2        2.15       13.37     21.02 o 
  -7  -7   2      288.38      335.60    114.72 o 
  -6  -7   2     1063.96      825.52     75.08 o 
  -5  -7   2     1301.19     1271.38     87.79 o 
  -4  -7   2     4526.06     4749.58    174.33 o 
  -3  -7   2       16.63       23.25      6.31 o 
  -2  -7   2      156.85      200.60     21.59 o 
  -1  -7   2        0.65        6.91      4.29 o 
   0  -7   2      131.99      102.49     15.75 o 
   1  -7   2     2989.94     3161.85    117.55 o 
   2  -7   2     3553.08     4068.45    130.16 o 
   3  -7   2     3685.08     4148.72    146.02 o 
   4  -7   2      550.62      508.29     96.31 o 
   5  -7   2      616.11      569.31    102.61 o 
   6  -7   2      300.10      336.23     82.89 o 
  -9  -6   2      447.09      422.37    131.58 o 
  -8  -6   2      213.80      185.98     77.57 o 
  -7  -6   2      342.96      397.60    145.49 o 
  -6  -6   2     2094.83     1959.71    103.52 o 
  -5  -6   2       69.19       72.97     18.77 o 
  -4  -6   2     9502.36    11270.29    286.08 o 
  -3  -6   2      270.71      262.53     29.81 o 
  -2  -6   2      701.11      678.47     38.57 o 
  -1  -6   2     4796.24     5211.23    119.07 o 
   0  -6   2     1414.30     1436.18     70.54 o 
   1  -6   2     3231.26     3741.12    130.75 o 
   2  -6   2      623.79      612.97     64.04 o 
   3  -6   2     1018.61     1085.99    103.97 o 
   4  -6   2     3949.03     4075.39    194.31 o 
   5  -6   2     2737.46     2826.88    123.85 o 
   6  -6   2      262.82      299.76     66.98 o 
   7  -6   2      496.64      417.77    132.11 o 
  -9  -5   2        0.13       17.23     35.05 o 
  -8  -5   2      307.78      259.03     65.49 o 
  -7  -5   2      655.64      689.54     58.27 o 
  -6  -5   2      453.03      477.81     37.82 o 
  -5  -5   2      184.72      196.77     29.48 o 
  -4  -5   2     4515.56     4957.93    146.71 o 
  -3  -5   2     1919.80     1781.40     65.11 o 
  -2  -5   2     5024.64     4967.40    115.52 o 
  -1  -5   2     9384.51     9668.82    567.57 o 
   0  -5   2       15.12        9.43      4.44 o 
   1  -5   2       30.98       45.09     11.05 o 
   2  -5   2     2129.55     1994.45     85.05 o 
   3  -5   2     3157.67     3458.06    152.13 o 
   4  -5   2      219.58      199.55     43.31 o 
   5  -5   2        4.82       18.71     19.37 o 
   6  -5   2       40.46       24.27     20.33 o 
   7  -5   2        1.13       16.60     20.35 o 
  -9  -4   2      623.60      521.37    211.58 o 
  -8  -4   2     1653.82     1732.80    200.14 o 
  -7  -4   2     5340.99     6223.96    235.93 o 
  -6  -4   2      421.15      342.11     48.70 o 
  -5  -4   2       12.99       13.64      7.13 o 
  -4  -4   2     3498.01     4038.82    128.05 o 
  -3  -4   2     2188.01     2166.20     75.82 o 
  -2  -4   2     9481.09    10398.18    323.43 o 
  -1  -4   2    18050.30    13333.47   2635.18 o 
   0  -4   2      174.00      109.05     11.49 o 
   1  -4   2     5505.16     7241.98    167.11 o 
   2  -4   2     1203.37      873.97     39.26 o 
   3  -4   2     4922.60     4947.94    152.59 o 
   4  -4   2     6824.82     7303.09    214.75 o 
   5  -4   2      336.79      320.27     60.06 o 
   6  -4   2      592.68      604.75    122.84 o 
   7  -4   2      448.22      359.29     88.83 o 
   8  -4   2     1099.85     1070.18    137.30 o 
  -9  -3   2       26.90       24.68     30.15 o 
  -8  -3   2      537.84      453.17     55.78 o 
  -7  -3   2      581.80      683.97     67.64 o 
  -6  -3   2       14.54       24.89      9.55 o 
  -5  -3   2     1770.85     1747.20     95.18 o 
  -4  -3   2       10.94       17.09      6.50 o 
  -3  -3   2     4960.00     5051.88    116.23 o 
  -2  -3   2    15151.50    11174.38   1644.06 o 
  -1  -3   2      985.81      756.17     20.92 o 
   0  -3   2    11745.14     9612.12    328.27 o 
   1  -3   2       13.36       10.90      4.86 o 
   2  -3   2     2480.43     1991.21     63.80 o 
   3  -3   2     3252.26     2591.67    169.29 o 
   4  -3   2     6835.39     7235.85    212.13 o 
   5  -3   2     1105.58      967.74     57.97 o 
   6  -3   2       43.79       40.38     23.33 o 
   7  -3   2        4.20       22.83     20.28 o 
   8  -3   2      698.74      711.08     87.46 o 
  -9  -2   2      404.74      335.52    135.25 o 
  -8  -2   2     1252.60     1192.94     70.76 o 
  -7  -2   2     5779.52     6758.37    262.79 o 
  -6  -2   2      550.52      517.77     63.77 o 
  -5  -2   2      590.97      546.83     56.71 o 
  -4  -2   2      157.00      171.98     23.58 o 
  -3  -2   2    14278.84    15247.92    911.16 o 
  -2  -2   2   104720.47    55408.79   6205.52 o 
  -1  -2   2     3033.79     4434.23     65.17 o 
   0  -2   2     2388.09     2364.48     62.14 o 
   1  -2   2     1495.01     1663.69     42.20 o 
   2  -2   2     2680.66     2121.97     58.78 o 
   3  -2   2    13307.69    15896.04    283.00 o 
   4  -2   2     7088.09     7793.02    173.43 o 
   5  -2   2        2.92       -6.66     18.55 o 
   6  -2   2     1442.72     1313.54     96.98 o 
   7  -2   2      340.28      318.69     61.32 o 
   8  -2   2     2289.61     2299.25    147.35 o 
  -9  -1   2      401.09      381.45    162.91 o 
  -8  -1   2      519.72      538.49     95.40 o 
  -7  -1   2      475.65      482.02    103.12 o 
  -6  -1   2       17.03       26.95     15.26 o 
  -5  -1   2      326.80      274.53     32.58 o 
  -4  -1   2      270.46      278.04     36.81 o 
  -3  -1   2     2609.76     2359.59     59.84 o 
  -2  -1   2    14280.72    13690.27    823.23 o 
  -1  -1   2      724.99      591.34     24.71 o 
   0  -1   2      980.42     1200.07     32.80 o 
   1  -1   2     1084.10     1218.37     31.31 o 
   2  -1   2     5289.10     5701.08     90.57 o 
   3  -1   2     5725.02     5518.50     83.94 o 
   4  -1   2     1106.00     1154.83     59.71 o 
   5  -1   2      931.95      948.21     91.07 o 
   6  -1   2      509.55      514.00    110.96 o 
   7  -1   2     1583.50     1585.60    108.42 o 
   8  -1   2      696.04      612.23     63.17 o 
  -9   0   2       61.26       61.51     30.39 o 
  -8   0   2     1335.34     1396.04     68.31 o 
  -7   0   2       59.24       43.19     19.26 o 
  -6   0   2     2910.83     2924.19    154.76 o 
  -5   0   2      624.54      626.37     59.89 o 
  -4   0   2      526.01      608.93     41.93 o 
  -3   0   2     2358.99     2397.33     56.28 o 
  -2   0   2     1326.81     1586.91     42.46 o 
  -1   0   2    14450.91    10917.67    512.54 o 
   0   0   2    11092.65     5570.31    493.04 o 
   1   0   2     2955.67     3273.34     47.43 o 
   2   0   2     6607.13     7228.17    117.72 o 
   3   0   2     7048.09     7810.26    109.02 o 
   4   0   2      182.59      151.55     30.17 o 
   5   0   2     4730.26     4754.26    162.54 o 
   6   0   2      439.50      423.44     79.13 o 
   7   0   2     1134.64      920.00    102.86 o 
   8   0   2      503.02      486.82     98.52 o 
   9   0   2      425.38      302.10    109.38 o 
  -8   1   2      106.75      109.78     40.87 o 
  -7   1   2        2.80       14.59     14.69 o 
  -6   1   2     1052.44      988.98     84.23 o 
  -5   1   2      726.59      563.71     80.18 o 
  -4   1   2     1265.23     1100.90    108.98 o 
  -3   1   2     2201.33     2220.38     71.12 o 
  -2   1   2       79.94       98.53     15.33 o 
  -1   1   2    11616.24    10875.86    953.12 o 
   0   1   2       89.29       58.47      5.95 o 
   1   1   2    10756.75     5533.12    381.59 o 
   2   1   2     1286.93     1365.21     35.16 o 
   3   1   2      232.29      226.66     14.34 o 
   4   1   2     2572.40     2242.01     97.22 o 
   5   1   2     1842.68     1523.88     83.98 o 
   6   1   2     5428.70     5679.45    286.72 o 
   7   1   2      388.80      365.91     76.18 o 
   8   1   2      774.10      601.35     78.75 o 
   9   1   2        5.69        3.92     39.04 o 
  -8   2   2      178.33      151.39     55.03 o 
  -7   2   2      210.93      218.32     50.98 o 
  -6   2   2     3705.37     3767.44    147.80 o 
  -5   2   2      370.59      349.86     75.98 o 
  -4   2   2      257.53      250.13     59.34 o 
  -3   2   2       90.36      127.45     26.04 o 
  -2   2   2     4029.69     3909.23     59.07 o 
  -1   2   2    48982.40    25349.78   2547.69 o 
   0   2   2       71.25       38.40      6.82 o 
   1   2   2     2789.91     2737.29     67.65 o 
   2   2   2      977.00     1057.58     27.38 o 
   3   2   2       94.58       58.22     11.08 o 
   4   2   2    13797.96    15340.93    463.93 o 
   5   2   2     3269.80     3006.33    112.24 o 
   6   2   2     2270.32     2177.19     91.31 o 
   7   2   2      349.56      326.08     62.74 o 
   8   2   2      168.71      164.78     52.67 o 
   9   2   2      406.48      373.61     51.60 o 
  -8   3   2      669.79      569.18     72.31 o 
  -7   3   2      878.14      812.66     91.90 o 
  -6   3   2     3401.38     3494.33    140.28 o 
  -5   3   2     1994.89     1961.84    113.58 o 
  -4   3   2       23.62       19.83     15.63 o 
  -3   3   2     1255.49     1218.00     70.47 o 
  -2   3   2     4271.89     4506.45     80.49 o 
  -1   3   2    28325.86    21061.48   1863.29 o 
   0   3   2    13488.56     9967.97   2516.44 o 
   1   3   2    12067.36    11516.83    370.21 o 
   2   3   2     1009.60     1046.49     26.88 o 
   3   3   2       30.17       18.81      7.69 o 
   5   3   2     2363.69     2161.57    108.86 o 
   6   3   2     2317.50     2285.67     95.81 o 
   7   3   2      149.77      182.42     41.44 o 
   8   3   2       51.74       73.65     35.74 o 
   9   3   2      332.21      372.29    130.47 o 
  -8   4   2        1.54       23.74     21.98 o 
  -7   4   2     1168.13     1223.06     62.16 o 
  -6   4   2     2528.52     2625.58    137.73 o 
  -5   4   2      280.64      233.46     48.56 o 
  -4   4   2        3.55       -8.13     24.25 o 
  -3   4   2      619.05      534.63     54.35 o 
  -2   4   2     3389.00     3430.34     68.44 o 
  -1   4   2    18094.67    18446.40   1705.93 o 
   0   4   2     5181.82     5726.34     79.74 o 
   1   4   2      260.32      199.50     12.69 o 
   2   4   2     1535.28     1439.96     36.36 o 
   3   4   2     6101.40     6659.31    265.81 o 
   4   4   2     2765.66     2754.55    142.25 o 
   5   4   2       19.94       53.00     24.91 o 
   6   4   2      167.79      149.78     23.87 o 
   7   4   2      326.20      338.62     37.99 o 
   8   4   2        5.54       27.18     27.50 o 
   9   4   2      409.61      508.07    156.67 o 
  -7   5   2     1267.90     1193.45     83.91 o 
  -6   5   2     3542.63     3948.52    148.23 o 
  -5   5   2       37.58       43.40     31.42 o 
  -4   5   2     1456.09     1400.03     93.13 o 
  -3   5   2     2600.04     2675.85    122.81 o 
  -2   5   2     1841.70     1788.74     89.60 o 
  -1   5   2     8248.63     8719.72    164.57 o 
   0   5   2     1158.18     1192.14     39.27 o 
   1   5   2     2067.53     2041.90     52.94 o 
   2   5   2     7007.71     7448.38    188.27 o 
   3   5   2       82.73       96.81      9.79 o 
   4   5   2    14789.93    17645.76    200.71 o 
   5   5   2      858.06      801.20     84.66 o 
   6   5   2        0.03        5.00     23.77 o 
   7   5   2      610.03      728.73    161.56 o 
   8   5   2        0.27       11.93     18.83 o 
   9   5   2      564.67      643.68    172.39 o 
  -7   6   2      757.40      610.40    175.98 o 
  -6   6   2      329.86      422.10     67.10 o 
  -5   6   2      437.83      482.75     82.39 o 
  -4   6   2       64.70       68.38     28.79 o 
  -3   6   2      739.88      798.81     84.03 o 
  -2   6   2      719.97      725.37     54.88 o 
  -1   6   2     6237.89     6572.52    185.37 o 
   0   6   2      744.27      670.83     36.56 o 
   1   6   2     2003.24     2146.27     67.93 o 
   2   6   2     2316.40     2077.99     68.98 o 
   3   6   2       33.71       54.48     10.81 o 
   4   6   2      590.33      592.03     56.46 o 
   5   6   2      215.45      237.69     71.26 o 
   6   6   2        2.81       18.17     23.89 o 
   7   6   2     1014.40     1082.23    125.47 o 
   8   6   2       58.27       71.44     27.79 o 
   9   6   2      327.68      369.10    143.76 o 
  -6   7   2      494.18      496.79     78.55 o 
  -5   7   2     3761.09     4005.18    188.51 o 
  -4   7   2     5272.41     5287.80    197.99 o 
  -3   7   2      119.70      146.12     38.97 o 
  -2   7   2     2086.91     2025.75    100.43 o 
  -1   7   2      287.55      212.91     45.60 o 
   0   7   2     2177.59     1746.28    110.16 o 
   1   7   2     2667.71     2558.78     77.64 o 
   2   7   2     3924.64     3775.34    116.59 o 
   3   7   2     1191.99     1151.94     57.48 o 
   4   7   2     6452.27     7416.03    258.85 o 
   5   7   2      800.87      791.84     80.14 o 
   6   7   2     4962.33     5367.42    247.66 o 
   7   7   2      865.61      981.70     67.91 o 
   8   7   2      103.89      116.84     39.22 o 
   9   7   2       90.81      111.26     40.95 o 
  -6   8   2        0.60       11.56     43.14 o 
  -5   8   2      122.96      149.73     31.34 o 
  -4   8   2      931.24     1038.56     86.86 o 
  -3   8   2     1671.47     1692.24    123.49 o 
  -2   8   2      679.57      774.75    140.20 o 
  -1   8   2       44.33       51.74     15.73 o 
   0   8   2    13107.33    13638.60   1010.67 o 
   1   8   2     5526.55     5836.54    164.64 o 
   2   8   2     3840.03     3803.74    117.99 o 
   3   8   2      871.77      916.55     54.26 o 
   4   8   2       55.89       59.26     15.27 o 
   5   8   2      275.73      369.23     84.59 o 
   6   8   2      532.88      605.96    134.63 o 
   7   8   2     2193.84     2293.08    139.49 o 
   8   8   2       38.22       48.10     22.59 o 
   9   8   2      113.49      102.67     47.75 o 
  -5   9   2     1889.58     1949.00    127.52 o 
  -4   9   2     1147.96     1206.09    110.75 o 
  -3   9   2        9.89       12.86     24.18 o 
  -2   9   2     1419.93     1491.75     97.93 o 
  -1   9   2      771.76      765.50     83.68 o 
   0   9   2     4531.24     4724.72    156.24 o 
   1   9   2     6037.06     6347.72    252.74 o 
   2   9   2     3077.91     3007.24    111.70 o 
   3   9   2     1680.97     1578.41     84.06 o 
   4   9   2      145.65      135.23     23.16 o 
   5   9   2     3472.14     3801.65    177.55 o 
   6   9   2     1777.00     1804.78    138.43 o 
   7   9   2      919.75      926.09     92.34 o 
   8   9   2      109.49      113.20     46.77 o 
  -5  10   2     1321.29     1328.91    145.34 o 
  -4  10   2     1001.70     1052.58    136.55 o 
  -3  10   2      331.79      300.65     64.43 o 
  -2  10   2      194.04      206.15     50.42 o 
  -1  10   2      138.32      156.76     45.90 o 
   0  10   2      473.14      556.68    101.97 o 
   1  10   2     3311.94     3755.25    138.80 o 
   2  10   2     3393.98     3606.49    131.08 o 
   3  10   2     1551.61     1420.78     93.31 o 
   4  10   2      173.10      163.09     30.37 o 
   5  10   2     2198.08     2393.93    170.32 o 
   6  10   2      877.69      884.04     75.54 o 
   7  10   2      306.00      344.03     81.79 o 
   8  10   2        4.27        5.17     19.97 o 
  -4  11   2      217.00      202.73     59.82 o 
  -3  11   2      376.74      342.70     76.84 o 
  -2  11   2      396.29      379.75     76.56 o 
  -1  11   2     1311.55     1384.27    103.34 o 
   0  11   2     2455.62     2683.53    132.24 o 
   1  11   2      156.63      212.70     40.12 o 
   2  11   2        0.42        7.46      9.83 o 
   3  11   2      963.64      960.25     45.64 o 
   4  11   2        0.29       -0.17     12.72 o 
   5  11   2      620.47      744.74     86.06 o 
   6  11   2      438.13      476.53    125.86 o 
   7  11   2      104.77       77.95     40.76 o 
   8  11   2     1336.11     1353.38    176.91 o 
  -3  12   2       92.66       72.76     26.05 o 
  -2  12   2     1943.52     1998.64    134.87 o 
  -1  12   2     1026.56      893.69     62.94 o 
   0  12   2     3666.98     3988.86    176.38 o 
   1  12   2      568.07      536.09     56.11 o 
   2  12   2     1206.89     1176.34     37.61 o 
   3  12   2     1158.17     1155.72     36.08 o 
   4  12   2      279.36      228.59     53.45 o 
   5  12   2      528.67      605.17     65.39 o 
   6  12   2       52.39       54.84     23.75 o 
   7  12   2       62.00       54.58     28.58 o 
  -2  13   2       39.00       51.65     16.10 o 
  -1  13   2      250.09      200.32     52.08 o 
   0  13   2       33.87       30.36     12.32 o 
   1  13   2      375.37      352.55     83.33 o 
   2  13   2      561.59      571.41     33.41 o 
   3  13   2     2591.97     2570.26    167.32 o 
   4  13   2       27.86       20.91     15.89 o 
   5  13   2      448.61      357.58     87.29 o 
   6  13   2      120.46      106.29     31.70 o 
  -1  14   2      351.80      333.01     99.76 o 
   0  14   2      795.16      759.32    163.98 o 
   1  14   2       41.94       52.62     25.93 o 
   2  14   2     2071.52     2005.44    139.93 o 
   3  14   2      795.19      775.04     53.31 o 
   4  14   2       22.01       14.27     28.33 o 
   5  14   2      105.53       72.25     58.46 o 
   1  15   2      106.11      104.98     41.74 o 
   2  15   2      889.56      776.66     65.04 o 
   3  15   2     1003.48      989.66    130.55 o 
   4  15   2       60.86       49.95     44.50 o 
  -3 -15   3       49.02       52.69     27.85 o 
  -2 -15   3     1361.05     1301.33    190.81 o 
  -5 -14   3       21.76        4.81     22.79 o 
  -4 -14   3      144.11      136.11     51.02 o 
  -3 -14   3      113.79      125.99     57.23 o 
  -2 -14   3     1236.59     1111.39    175.18 o 
  -1 -14   3       37.00       19.86     15.82 o 
   0 -14   3       85.94       58.18     29.54 o 
   1 -14   3        0.95       20.00     34.71 o 
  -6 -13   3      410.22      334.30    188.83 o 
  -5 -13   3     1533.74     1337.53    156.82 o 
  -4 -13   3      196.92      179.07     50.68 o 
  -3 -13   3     1359.65     1507.03    143.97 o 
  -2 -13   3     1263.82     1222.21    189.86 o 
  -1 -13   3       46.38       93.41     47.73 o 
   0 -13   3      146.87      107.86     42.55 o 
   1 -13   3       24.13        5.08     28.01 o 
   2 -13   3      919.71      963.94    191.16 o 
  -7 -12   3       44.78       38.49     41.32 o 
  -6 -12   3      256.80      252.90    107.59 o 
  -5 -12   3       31.47       76.66     50.97 o 
  -4 -12   3       62.36       90.37     34.19 o 
  -3 -12   3      347.83      362.99    101.92 o 
  -2 -12   3      919.78      856.23     59.07 o 
  -1 -12   3       14.41        0.00     25.77 o 
   0 -12   3      321.17      246.12     63.62 o 
   1 -12   3       84.08       60.80     31.44 o 
   2 -12   3      334.04      408.00    124.20 o 
   3 -12   3      813.90      790.72    253.13 o 
  -7 -11   3      143.08       85.66     46.13 o 
  -6 -11   3      496.59      427.21    112.13 o 
  -5 -11   3       12.10       16.96     14.46 o 
  -4 -11   3      760.62      751.17     47.59 o 
  -3 -11   3     2839.01     2835.14    140.40 o 
  -2 -11   3        0.66       -3.03     19.91 o 
  -1 -11   3     3099.57     3184.32    158.78 o 
   0 -11   3      305.36      235.35     47.15 o 
   1 -11   3       30.83       21.46     15.60 o 
   2 -11   3     1241.03     1333.36    121.91 o 
   3 -11   3      129.43      141.63     36.69 o 
   4 -11   3      880.50      821.86     70.81 o 
  -8 -10   3      258.21      143.45     56.14 o 
  -7 -10   3       74.99       69.75     33.30 o 
  -6 -10   3     1257.44     1271.71    115.40 o 
  -5 -10   3       98.02       95.13     23.60 o 
  -4 -10   3      140.45      153.65     41.06 o 
  -3 -10   3       55.88       46.15     10.85 o 
  -2 -10   3      439.90      452.42     92.33 o 
  -1 -10   3     3204.64     3256.70    127.41 o 
   0 -10   3      224.87      184.07     26.13 o 
   1 -10   3       13.82       20.41     14.28 o 
   2 -10   3      671.71      618.95     48.02 o 
   3 -10   3      173.68      162.87     34.92 o 
   4 -10   3      334.01      372.97     82.71 o 
   5 -10   3      659.36      771.82    110.22 o 
  -8  -9   3      442.67      389.42    109.30 o 
  -7  -9   3      209.19      211.35     80.63 o 
  -6  -9   3      992.18     1113.19     72.59 o 
  -5  -9   3       11.42       11.41     11.54 o 
  -4  -9   3      976.73      926.09     52.64 o 
  -3  -9   3       11.83       14.51      6.78 o 
  -2  -9   3     2500.35     2168.80    115.53 o 
  -1  -9   3     3509.29     3478.81    106.63 o 
   0  -9   3      113.84      106.76     22.17 o 
   1  -9   3       25.51       13.12      8.50 o 
   2  -9   3      285.53      345.29     71.13 o 
   3  -9   3       57.98       69.31     21.99 o 
   4  -9   3     5311.59     5627.92    196.19 o 
   5  -9   3       91.02      145.92     43.06 o 
  -8  -8   3        8.03       39.69     20.68 o 
  -7  -8   3      792.03      846.65     68.55 o 
  -6  -8   3       13.66       14.72     10.74 o 
  -5  -8   3       22.31       16.32      6.18 o 
  -4  -8   3      256.85      239.72     22.04 o 
  -3  -8   3      983.35      981.58     70.34 o 
  -2  -8   3      426.02      376.61     23.92 o 
  -1  -8   3     3831.34     3461.49    184.21 o 
   0  -8   3      363.21      268.92     49.81 o 
   1  -8   3        7.62       16.67      4.96 o 
   2  -8   3      298.14      303.69     71.34 o 
   3  -8   3        7.54       20.54     24.54 o 
   4  -8   3     4846.62     4912.10    237.96 o 
   5  -8   3     1403.18     1484.58    139.02 o 
   6  -8   3      417.32      332.92     90.88 o 
  -9  -7   3      101.54      104.08     44.11 o 
  -8  -7   3       31.97       43.84     31.87 o 
  -7  -7   3     1132.19     1281.50    129.37 o 
  -6  -7   3     5150.50     5176.29    293.45 o 
  -5  -7   3       63.49       81.17     21.71 o 
  -4  -7   3        6.96        9.46      4.74 o 
  -3  -7   3      817.63      831.37     45.65 o 
  -2  -7   3     3807.41     3798.76    117.05 o 
  -1  -7   3     6227.41     6007.99    355.05 o 
   0  -7   3     1588.67     1478.76     62.56 o 
   1  -7   3      495.54      617.82     43.22 o 
   2  -7   3        4.25        3.84     12.04 o 
   3  -7   3     1584.06     1498.68    100.10 o 
   4  -7   3     1566.71     1772.81    131.82 o 
   5  -7   3       73.42       61.37     20.05 o 
   6  -7   3       60.88       43.22     25.34 o 
  -9  -6   3        0.90      -14.63     39.95 o 
  -8  -6   3       54.03       91.79     39.76 o 
  -7  -6   3     1321.70     1323.01    122.73 o 
  -6  -6   3     3807.50     3746.23    170.50 o 
  -5  -6   3      345.71      337.34     39.56 o 
  -4  -6   3      446.03      393.25     35.84 o 
  -3  -6   3       31.48       21.75      5.68 o 
  -2  -6   3     2042.91     1784.65     65.11 o 
  -1  -6   3     2463.06     1909.31    145.13 o 
   0  -6   3       85.00       82.14     18.58 o 
   1  -6   3      168.12      131.56     22.43 o 
   2  -6   3      867.67      901.30     55.61 o 
   3  -6   3      860.83      834.13    149.68 o 
   4  -6   3     6305.32     6818.91    252.54 o 
   5  -6   3      457.72      452.99     70.42 o 
   6  -6   3      104.19      121.87     34.50 o 
   7  -6   3      308.45      308.89     97.19 o 
  -9  -5   3      106.97       64.01     51.10 o 
  -8  -5   3      149.68      169.13     52.86 o 
  -7  -5   3      499.08      535.31     37.93 o 
  -6  -5   3      165.62      169.02     31.08 o 
  -5  -5   3      537.03      536.86     53.50 o 
  -4  -5   3     1865.26     1981.93     75.43 o 
  -3  -5   3        1.35       11.91      5.34 o 
  -2  -5   3     1469.93     1310.35     46.24 o 
  -1  -5   3     3218.00     2930.54    101.56 o 
   0  -5   3      340.01      390.70     21.92 o 
   1  -5   3    12397.64    16358.82    276.80 o 
   2  -5   3      195.45      228.08     43.97 o 
   3  -5   3      164.09      203.35     42.00 o 
   4  -5   3      132.38      164.72     39.42 o 
   5  -5   3      137.24      163.19     35.25 o 
   6  -5   3       24.96        7.49     21.91 o 
   7  -5   3      110.10       93.11     33.43 o 
  -9  -4   3      176.53      152.91     81.82 o 
  -8  -4   3     1312.30     1316.76    131.82 o 
  -7  -4   3     4010.83     4161.25    164.53 o 
  -6  -4   3        2.99        8.81      9.54 o 
  -5  -4   3     7228.40     7638.12    347.02 o 
  -4  -4   3        8.33       20.45      6.28 o 
  -3  -4   3      103.33      115.59     13.93 o 
  -2  -4   3     3860.73     4014.76     88.30 o 
  -1  -4   3     2546.62     2563.77    197.95 o 
   0  -4   3      946.78      642.19     23.35 o 
   1  -4   3    15899.52    20359.89    456.75 o 
   2  -4   3        7.42       10.92      9.40 o 
   3  -4   3     3286.79     3757.78    163.53 o 
   4  -4   3     2871.82     3294.73    108.52 o 
   5  -4   3     1160.86     1125.69    106.50 o 
   6  -4   3     3447.49     3454.72    143.24 o 
   7  -4   3      938.99      765.94     83.46 o 
   8  -4   3       76.06       93.11     38.48 o 
  -9  -3   3        1.12       28.34     24.25 o 
  -8  -3   3        0.63        6.55     19.20 o 
  -7  -3   3      155.75      154.67     42.89 o 
  -6  -3   3       89.25       80.49     23.18 o 
  -5  -3   3     5706.44     6216.01    157.03 o 
  -4  -3   3       39.68       36.17      9.19 o 
  -3  -3   3       12.69       40.91      9.04 o 
  -2  -3   3    24741.73    16451.36   1147.19 o 
  -1  -3   3     1345.21     1264.42     32.12 o 
   0  -3   3    23384.03    21308.00   1324.27 o 
   1  -3   3     7047.69     7637.42    104.27 o 
   2  -3   3      158.56      148.17     21.91 o 
   3  -3   3     2873.05     3257.85    135.26 o 
   4  -3   3      152.54      239.38     49.92 o 
   5  -3   3     1911.10     1968.17    108.72 o 
   6  -3   3     2699.53     2772.98    133.08 o 
   7  -3   3     1361.30     1249.67    104.88 o 
   8  -3   3        9.04       18.24     24.77 o 
  -9  -2   3      188.68      121.99     68.73 o 
  -8  -2   3      252.85      209.58     72.92 o 
  -7  -2   3        1.32       18.07     13.18 o 
  -6  -2   3     4192.85     4253.97    146.87 o 
  -5  -2   3    10523.70    11507.90    308.35 o 
  -4  -2   3       61.71       71.33     18.50 o 
  -3  -2   3      146.17      242.78     16.21 o 
  -2  -2   3     6767.48     8260.90    139.54 o 
  -1  -2   3    37257.33    20018.97   1253.06 o 
   0  -2   3    55866.18    24325.79   2873.61 o 
   1  -2   3     3513.79     3191.78     66.61 o 
   2  -2   3       58.75      110.85     12.18 o 
   3  -2   3      156.00      137.71     19.91 o 
   4  -2   3      147.51      114.29     26.54 o 
   5  -2   3     6527.73     6882.78    217.83 o 
   6  -2   3     3411.71     3501.12    175.32 o 
   7  -2   3       24.48       35.64     15.48 o 
   8  -2   3     1190.48      946.75     78.90 o 
  -9  -1   3        4.46       26.61     28.07 o 
  -8  -1   3      115.60       87.57     34.59 o 
  -7  -1   3        4.64       18.28     15.08 o 
  -6  -1   3      781.19      840.06    116.10 o 
  -5  -1   3     6111.91     6292.50    186.66 o 
  -4  -1   3      109.91      150.57     37.93 o 
  -3  -1   3       61.25      115.84     20.34 o 
  -2  -1   3       91.12       74.05     15.33 o 
  -1  -1   3     1669.33     2046.85     52.85 o 
   0  -1   3    21311.02     9954.32    418.14 o 
   1  -1   3     6384.75     7104.51    105.72 o 
   2  -1   3     4246.16     5145.92     84.69 o 
   3  -1   3     1220.05     1311.46     46.08 o 
   4  -1   3     9487.71    10010.64    356.34 o 
   5  -1   3     7625.41     8061.61    375.15 o 
   6  -1   3       31.70       41.14     15.48 o 
   7  -1   3     2260.09     2122.74    102.63 o 
   8  -1   3      122.19       70.56     31.82 o 
  -9   0   3        7.62       18.30     18.53 o 
  -8   0   3       64.72       70.47     24.81 o 
  -7   0   3       22.05       24.40     13.94 o 
  -6   0   3     2969.44     3157.85    193.48 o 
  -5   0   3     6109.22     6396.64    194.48 o 
  -4   0   3     1005.64     1025.35     65.99 o 
  -3   0   3       69.22       91.34     16.03 o 
  -2   0   3      577.88      561.44     26.28 o 
  -1   0   3    10416.42     7876.37    524.63 o 
   0   0   3     9247.26     3683.58    213.86 o 
   1   0   3    17520.94     9809.21    330.92 o 
   2   0   3     3244.04     3404.05     61.87 o 
   3   0   3     2965.91     3078.21     64.95 o 
   4   0   3      383.75      450.63     35.66 o 
   5   0   3     7066.19     7656.01    226.60 o 
   6   0   3       28.53       49.98     25.89 o 
   7   0   3      556.50      483.37     98.52 o 
   8   0   3      228.65      160.65     46.16 o 
   9   0   3      872.68      699.71    183.93 o 
  -8   1   3      297.18      296.01     70.70 o 
  -7   1   3        7.09        8.78     22.59 o 
  -6   1   3     2179.43     2145.81    137.50 o 
  -5   1   3     1569.19     1506.55     80.98 o 
  -4   1   3      610.20      733.17     56.57 o 
  -3   1   3     1871.27     1966.74     71.61 o 
  -2   1   3     5317.34     5838.89     86.98 o 
  -1   1   3     2510.55     2994.83     53.08 o 
   0   1   3    25673.63    11342.70   1086.29 o 
   1   1   3      277.31      265.37     13.01 o 
   2   1   3      356.93      346.34     17.94 o 
   3   1   3      890.94     1036.79     49.23 o 
   4   1   3     2520.23     2237.52    148.65 o 
   5   1   3      894.31      781.88     50.61 o 
   6   1   3      107.94      109.49     32.19 o 
   7   1   3      106.62      106.21     25.72 o 
   8   1   3     1737.60     1580.29    122.04 o 
   9   1   3       23.86       28.72     26.71 o 
  -8   2   3      357.45      300.75     81.54 o 
  -7   2   3       45.88       59.46     26.76 o 
  -6   2   3     2220.89     2227.95    109.13 o 
  -5   2   3      781.53      699.60     72.93 o 
  -4   2   3      924.14      833.36     73.03 o 
  -3   2   3     3202.32     3336.79    109.91 o 
  -2   2   3     3784.57     4455.98     65.47 o 
  -1   2   3      979.05     1082.15     28.97 o 
   0   2   3      562.92      526.41     23.64 o 
   2   2   3     5752.39     6319.50    108.84 o 
   3   2   3      725.36      594.63     22.12 o 
   4   2   3        2.31        9.35      6.48 o 
   5   2   3     1904.70     1844.86     99.17 o 
   6   2   3      416.91      402.55     37.21 o 
   7   2   3     1461.19     1484.82     97.70 o 
   8   2   3       58.85       57.12     22.68 o 
   9   2   3        3.29        0.54     25.05 o 
  -8   3   3      281.61      234.05     95.93 o 
  -7   3   3       45.64       15.67     35.75 o 
  -6   3   3      847.66      907.12    171.21 o 
  -5   3   3       29.56       45.84     20.46 o 
  -4   3   3     3602.19     3422.41    151.79 o 
  -3   3   3     8194.80     8748.71    207.72 o 
  -2   3   3      443.62      351.86     22.76 o 
  -1   3   3     7150.13     8398.37    114.26 o 
   0   3   3      552.48      608.03     23.29 o 
   1   3   3     7849.96     8615.06    214.31 o 
   2   3   3    12986.96     9783.19    857.44 o 
   3   3   3     7624.29     5972.15    949.17 o 
   4   3   3      854.59      990.79     69.83 o 
   5   3   3      149.66      142.32     33.57 o 
   6   3   3     1676.87     1597.03     83.94 o 
   7   3   3     1393.98     1504.13    112.08 o 
   8   3   3     1414.51     1339.96    184.06 o 
   9   3   3       32.01       41.66     26.70 o 
  -8   4   3       95.71       91.35     44.90 o 
  -7   4   3      123.48       80.47     25.98 o 
  -6   4   3      597.34      576.60    105.20 o 
  -5   4   3      351.83      383.99     89.38 o 
  -4   4   3     2665.77     2919.08     92.87 o 
  -3   4   3     2655.83     2313.19    116.79 o 
  -2   4   3     1268.42      997.84     44.24 o 
  -1   4   3     6859.31     8376.41    129.95 o 
   0   4   3       20.37       11.99      5.85 o 
   1   4   3     4795.73     4445.82     70.91 o 
   2   4   3     9099.50     9929.24    221.52 o 
   3   4   3     3598.60     3485.38     66.37 o 
   4   4   3       10.20       25.78     13.35 o 
   5   4   3      323.84      376.34     44.63 o 
   6   4   3      721.96      511.67     74.48 o 
   7   4   3     1559.86     1576.76    106.43 o 
   8   4   3     1733.74     1620.85    177.58 o 
   9   4   3       16.85       22.20     24.29 o 
  -7   5   3        5.49       22.30     22.31 o 
  -6   5   3      523.89      492.82     91.39 o 
  -5   5   3     1718.23     1657.89    125.33 o 
  -4   5   3     7901.13     8815.72    292.87 o 
  -3   5   3     2848.11     2831.08    133.23 o 
  -2   5   3      739.44      640.29     57.90 o 
  -1   5   3     3561.89     4028.42     71.58 o 
   0   5   3      563.70      374.19     18.96 o 
   1   5   3     6568.15     6287.39    146.83 o 
   2   5   3    11872.56    13496.39    306.83 o 
   3   5   3      147.36      148.50     13.80 o 
   4   5   3     3993.12     4096.59    212.72 o 
   5   5   3      512.77      450.47    103.81 o 
   6   5   3     2130.50     2216.88    138.48 o 
   7   5   3     1742.90     1857.29    185.51 o 
   8   5   3      375.30      436.24    127.87 o 
   9   5   3       66.51       97.21     45.09 o 
  -7   6   3        1.62       19.27     26.33 o 
  -6   6   3      596.52      536.84    106.66 o 
  -5   6   3      859.79      823.04    102.46 o 
  -4   6   3     2096.99     2277.78    150.28 o 
  -3   6   3      692.11      715.08    131.88 o 
  -2   6   3      384.19      294.62     54.30 o 
  -1   6   3     6059.26     6867.17    187.78 o 
   0   6   3     2081.05     1902.34     72.00 o 
   1   6   3     8422.50     9494.45    182.02 o 
   2   6   3     7107.56     7741.49    130.40 o 
   3   6   3     1867.95     1776.67    152.63 o 
   4   6   3      196.91      201.72     59.33 o 
   5   6   3      107.96      109.15     39.53 o 
   6   6   3     1709.23     1712.91    150.45 o 
   7   6   3     1073.93     1237.66    192.33 o 
   8   6   3       22.82       38.49     22.28 o 
   9   6   3      355.88      330.48    104.41 o 
  -6   7   3      384.99      318.21     82.66 o 
  -5   7   3     1075.80     1098.38    136.58 o 
  -4   7   3     3443.31     3515.79    141.48 o 
  -3   7   3       42.48       68.28     31.04 o 
  -2   7   3      197.21      256.42     63.21 o 
  -1   7   3     3394.01     3538.95    152.62 o 
   0   7   3     2122.07     2035.79     92.90 o 
   1   7   3     3237.62     3235.96     93.01 o 
   2   7   3      251.20      248.23     21.35 o 
   3   7   3     2465.17     2420.34     89.73 o 
   4   7   3     3968.35     4099.41    118.00 o 
   5   7   3      995.09     1087.38    150.41 o 
   6   7   3     1638.60     1813.58    159.67 o 
   7   7   3      602.12      635.55    162.32 o 
   8   7   3       21.57       33.97     34.63 o 
   9   7   3     1055.71     1065.36    202.29 o 
  -6   8   3      150.45      150.50     48.70 o 
  -5   8   3      143.33      135.56     44.73 o 
  -4   8   3      672.48      686.30    112.17 o 
  -3   8   3      626.50      619.36    100.16 o 
  -2   8   3      209.59      209.82     58.34 o 
  -1   8   3     5502.34     5857.36    245.47 o 
   0   8   3     5561.34     6246.91    182.50 o 
   1   8   3     2890.74     3321.67    173.85 o 
   2   8   3      159.66      127.09     25.67 o 
   3   8   3        6.37       14.36      7.34 o 
   4   8   3     7186.50     7861.91    192.64 o 
   5   8   3      276.51      337.52     72.29 o 
   6   8   3       95.47       90.86     26.41 o 
   7   8   3       59.61       60.57     24.05 o 
   8   8   3      252.65      247.76     77.38 o 
   9   8   3     1101.82     1158.66    146.88 o 
  -5   9   3      594.48      524.66    131.66 o 
  -4   9   3      200.20      145.13     32.45 o 
  -3   9   3      613.44      679.35    113.63 o 
  -2   9   3     2335.86     2232.67     70.79 o 
  -1   9   3      889.43      899.25     88.47 o 
   0   9   3      486.97      576.88     57.64 o 
   1   9   3     1047.33     1086.16    101.11 o 
   2   9   3      576.24      563.54     77.78 o 
   3   9   3     2041.47     1873.07     81.89 o 
   4   9   3     3448.97     3508.89    101.26 o 
   5   9   3      808.37      810.83     86.26 o 
   6   9   3      200.88      212.55     62.64 o 
   7   9   3      270.34      239.49     72.17 o 
   8   9   3      561.79      494.53    143.29 o 
  -5  10   3      827.19      627.37    171.54 o 
  -4  10   3      128.81      106.85     31.29 o 
  -3  10   3     1958.50     2046.36     87.51 o 
  -2  10   3     4343.72     4643.43    186.20 o 
  -1  10   3      893.96      898.96     57.78 o 
   0  10   3        2.12       16.81     17.95 o 
   1  10   3      604.28      591.59     62.03 o 
   2  10   3      286.04      286.09     45.47 o 
   3  10   3     1951.52     1833.75    115.27 o 
   4  10   3     6956.30     7483.74    256.36 o 
   5  10   3      187.98      190.19     56.24 o 
   6  10   3      854.60      914.53     52.08 o 
   7  10   3        4.60       12.55     16.63 o 
   8  10   3      755.89      758.06     72.95 o 
  -4  11   3       17.71       25.17     14.25 o 
  -3  11   3      711.81      702.71    169.89 o 
  -2  11   3     1953.72     2138.40     92.17 o 
  -1  11   3       32.25       26.78     16.84 o 
   0  11   3     1194.57     1123.82     99.05 o 
   1  11   3      106.23      140.54     30.26 o 
   2  11   3     1675.75     1760.66    124.23 o 
   3  11   3     2235.23     2257.41    107.37 o 
   4  11   3      873.18      843.52     41.87 o 
   5  11   3      496.42      504.27    110.84 o 
   6  11   3      254.44      214.75     74.06 o 
   7  11   3        9.88       46.41     22.80 o 
   8  11   3      644.76      579.32    143.49 o 
  -3  12   3      625.69      663.69     67.99 o 
  -2  12   3     1012.45     1065.32     82.35 o 
  -1  12   3      134.72      125.49     31.57 o 
   0  12   3     2138.26     2031.66     96.53 o 
   1  12   3      119.42       96.28     27.17 o 
   2  12   3      490.01      460.22     37.70 o 
   3  12   3      813.84      821.68     40.74 o 
   4  12   3       43.84       40.77     11.23 o 
   5  12   3     1155.91     1101.72    143.47 o 
   6  12   3       10.05        1.10     18.03 o 
   7  12   3       33.02       56.56     26.44 o 
  -2  13   3       58.28       38.92     21.14 o 
  -1  13   3      157.65      150.16     40.77 o 
   0  13   3       28.82       14.43     11.03 o 
   1  13   3      451.92      382.55     89.57 o 
   2  13   3      814.18      841.59     37.65 o 
   3  13   3      358.71      297.64     74.65 o 
   4  13   3      113.82       92.57     27.45 o 
   5  13   3     1124.06      996.35     63.62 o 
   6  13   3        8.46       10.62     25.13 o 
  -1  14   3      433.38      363.47    101.80 o 
   0  14   3      809.83      782.24    214.46 o 
   1  14   3        1.78        8.38     20.26 o 
   2  14   3      356.69      315.28    106.97 o 
   3  14   3       31.15       33.53     15.68 o 
   4  14   3        2.21       -3.14     19.27 o 
   5  14   3      534.10      450.52    206.57 o 
   2  15   3       63.36       35.08     17.59 o 
   3  15   3       88.01       47.19     22.13 o 
  -5 -14   4      526.68      435.43    194.48 o 
  -4 -14   4       40.16       22.65     23.83 o 
  -3 -14   4        5.88        7.20     18.80 o 
  -2 -14   4       74.47       65.70     25.29 o 
  -1 -14   4      180.32      193.71     76.87 o 
   0 -14   4      542.16      554.87    178.96 o 
  -6 -13   4      448.60      388.98    197.13 o 
  -5 -13   4      951.42      990.18    267.99 o 
  -4 -13   4      338.28      227.15     71.65 o 
  -3 -13   4      436.69      331.97    100.45 o 
  -2 -13   4        2.62       -3.29     20.06 o 
  -1 -13   4     1033.73     1067.89     92.90 o 
   0 -13   4     2738.87     3037.51    210.24 o 
   1 -13   4       83.43       85.70     34.00 o 
   2 -13   4       23.10       29.15     62.13 o 
  -7 -12   4       79.09       84.87     44.58 o 
  -6 -12   4     1039.28     1164.28    199.39 o 
  -5 -12   4     2606.57     2707.73    311.74 o 
  -4 -12   4       25.75       26.61     13.39 o 
  -3 -12   4      499.32      554.09    127.11 o 
  -2 -12   4       10.70       29.16     25.36 o 
  -1 -12   4      190.43      207.46     58.90 o 
   0 -12   4     2939.75     3151.46    151.05 o 
   1 -12   4        2.88       17.08     18.91 o 
   2 -12   4      111.66       82.73     36.42 o 
   3 -12   4        6.69       13.37     26.11 o 
  -7 -11   4       20.34        8.74     24.65 o 
  -6 -11   4      694.50      759.24    266.53 o 
  -5 -11   4     1100.28     1204.79    146.99 o 
  -4 -11   4      799.64      847.74     67.43 o 
  -3 -11   4      113.36      100.04     30.22 o 
  -2 -11   4     1197.08     1042.81     92.35 o 
  -1 -11   4     2696.40     2843.37    153.93 o 
   0 -11   4     1501.20     1642.85    157.51 o 
   1 -11   4      214.00      179.60     59.03 o 
   2 -11   4       63.89       39.82     17.25 o 
   3 -11   4       50.56       44.41     18.38 o 
   4 -11   4      498.44      397.77    144.08 o 
  -8 -10   4      387.00      318.15    129.06 o 
  -7 -10   4      302.68      314.77    116.09 o 
  -6 -10   4      525.37      566.50     43.61 o 
  -5 -10   4      194.29      187.48     34.40 o 
  -4 -10   4        2.45        4.58     10.63 o 
  -3 -10   4     1423.65     1360.84    117.69 o 
  -2 -10   4     1853.41     1597.06    126.58 o 
  -1 -10   4     1004.16     1076.77    109.57 o 
   0 -10   4     2921.17     2790.62    156.67 o 
   1 -10   4     1045.49     1209.57    101.87 o 
   2 -10   4      114.72      145.52     38.50 o 
   3 -10   4      166.01      219.22     65.19 o 
   4 -10   4      490.87      484.24     55.57 o 
   5 -10   4      569.41      560.83     70.10 o 
  -8  -9   4        0.06       11.75     24.94 o 
  -7  -9   4      288.50      289.34     83.38 o 
  -6  -9   4      757.54      913.83     62.54 o 
  -5  -9   4      256.79      269.38     47.39 o 
  -4  -9   4     1297.69     1335.04     78.21 o 
  -3  -9   4      179.90      169.09     19.33 o 
  -2  -9   4     2229.14     2218.90    184.36 o 
  -1  -9   4      393.70      480.33    109.72 o 
   0  -9   4      177.97      185.94     31.27 o 
   1  -9   4     2087.22     2257.06    123.53 o 
   2  -9   4        3.34       16.79     13.02 o 
   3  -9   4      553.83      507.29    126.32 o 
   4  -9   4      656.47      726.02    130.53 o 
   5  -9   4       82.17       79.65     34.10 o 
  -8  -8   4      124.54      111.23     32.75 o 
  -7  -8   4      162.59      227.71     75.37 o 
  -6  -8   4      278.99      322.54     27.60 o 
  -5  -8   4      284.60      223.59     30.48 o 
  -4  -8   4     4441.75     4554.82    119.38 o 
  -3  -8   4     3239.03     3154.57    101.89 o 
  -2  -8   4       38.82       53.31     24.54 o 
  -1  -8   4     4815.80     5426.52    236.69 o 
   0  -8   4       16.80       20.12      8.18 o 
   1  -8   4     7739.58     8749.81    228.36 o 
   2  -8   4     1538.76     1511.35     97.13 o 
   3  -8   4      769.23      788.92     66.43 o 
   4  -8   4     1826.96     1895.65    111.32 o 
   5  -8   4      109.83       92.18     33.75 o 
   6  -8   4      613.70      608.15    113.66 o 
  -9  -7   4       95.94      124.33     51.58 o 
  -8  -7   4        2.93       19.55     35.08 o 
  -7  -7   4       21.94       17.95     19.11 o 
  -6  -7   4        0.75       -2.78     12.45 o 
  -5  -7   4     2233.85     2075.84     93.58 o 
  -4  -7   4     7212.38     7906.38    215.69 o 
  -3  -7   4     2950.63     2871.53     94.07 o 
  -2  -7   4      274.56      400.91    110.54 o 
  -1  -7   4      522.06      536.57     59.08 o 
   0  -7   4     4382.54     4015.20    226.39 o 
   1  -7   4     3855.12     3829.29     58.10 o 
   2  -7   4     1517.91     1386.22     62.92 o 
   3  -7   4     1405.24     1472.02    106.73 o 
   4  -7   4       24.13       30.51     18.98 o 
   5  -7   4       35.28       65.77     24.55 o 
   6  -7   4      809.97      903.94     75.36 o 
  -9  -6   4      999.55     1083.84    151.05 o 
  -8  -6   4       43.18       13.55     28.62 o 
  -7  -6   4      445.30      389.69     96.22 o 
  -6  -6   4       80.13       69.33     23.34 o 
  -5  -6   4     2726.23     2540.86    105.62 o 
  -4  -6   4    10095.04    11424.20    395.95 o 
  -3  -6   4     3509.62     3410.43    105.88 o 
  -2  -6   4     2519.41     2767.68     86.89 o 
  -1  -6   4       49.38      102.40     23.14 o 
   0  -6   4     4092.26     4075.70    142.71 o 
   1  -6   4    12980.44    15351.86    417.83 o 
   2  -6   4     3085.88     2848.15    108.88 o 
   3  -6   4      543.10      600.61     90.56 o 
   4  -6   4     2706.06     2756.92    139.28 o 
   5  -6   4      113.64      138.06     35.15 o 
   6  -6   4     2573.71     2611.33    176.31 o 
   7  -6   4      167.42      161.44     49.11 o 
  -9  -5   4      554.30      584.12    215.78 o 
  -8  -5   4        5.43        6.02     27.56 o 
  -7  -5   4      191.64      174.51     49.96 o 
  -6  -5   4       54.48       63.30     15.51 o 
  -5  -5   4     4421.04     4723.47    121.37 o 
  -4  -5   4     6900.62     7523.79    164.94 o 
  -3  -5   4      175.04      246.72     24.83 o 
  -2  -5   4       65.58      105.61     14.64 o 
  -1  -5   4      275.78      414.76     35.13 o 
   0  -5   4      561.11      447.27     18.03 o 
   1  -5   4     8349.92     9280.70    169.35 o 
   2  -5   4     2289.68     1954.21     84.84 o 
   3  -5   4       38.60       40.58     15.39 o 
   4  -5   4      353.35      448.29     86.21 o 
   5  -5   4       41.46       56.38     24.84 o 
   6  -5   4      839.69      847.87    178.17 o 
   7  -5   4       32.32       43.13     26.68 o 
  -9  -4   4      499.37      467.97    167.37 o 
  -8  -4   4     1109.57     1004.00     68.07 o 
  -7  -4   4     1291.12     1178.62     92.67 o 
  -6  -4   4      579.61      519.23     42.78 o 
  -5  -4   4    10301.99    11341.77    331.14 o 
  -4  -4   4     2660.13     2537.38     59.57 o 
  -3  -4   4       14.95       15.21      6.74 o 
  -2  -4   4      660.21      686.37     24.37 o 
  -1  -4   4      523.00      510.58     22.44 o 
   0  -4   4    14216.73    13781.87   1523.85 o 
   1  -4   4     9076.85     9890.24    240.71 o 
   2  -4   4      395.86      405.32     31.74 o 
   3  -4   4     3450.54     3378.62    147.33 o 
   4  -4   4      616.48      615.39     73.31 o 
   5  -4   4     1720.64     1664.30    134.63 o 
   6  -4   4     4313.31     4523.29    205.88 o 
   7  -4   4      156.15      116.40     47.50 o 
   8  -4   4      803.10      622.82    178.65 o 
  -9  -3   4       46.73       54.08     33.08 o 
  -8  -3   4      161.70      139.85     40.70 o 
  -7  -3   4      200.71      201.25     54.98 o 
  -6  -3   4     1108.13     1063.30     74.75 o 
  -5  -3   4      786.63      708.43     48.34 o 
  -4  -3   4     1079.74      949.62     62.98 o 
  -3  -3   4     4724.13     5199.99    153.70 o 
  -2  -3   4    12575.18    15685.71    273.06 o 
  -1  -3   4     1931.59     2403.57     66.22 o 
   0  -3   4      267.96      312.94     19.70 o 
   1  -3   4     2376.60     2193.65     55.14 o 
   2  -3   4       46.70       50.83      9.08 o 
   3  -3   4     7395.05     8424.91    200.62 o 
   4  -3   4      496.74      490.20     42.47 o 
   5  -3   4        2.58       12.97     13.23 o 
   6  -3   4     1125.62     1170.52    110.56 o 
   7  -3   4        5.05       28.46     22.98 o 
   8  -3   4      315.16      343.64     70.65 o 
  -9  -2   4      326.59      306.66    138.00 o 
  -8  -2   4      550.52      551.77     66.49 o 
  -7  -2   4        1.73       12.87     20.06 o 
  -6  -2   4      486.97      469.44    107.93 o 
  -5  -2   4     1352.75     1242.87     77.18 o 
  -4  -2   4     1387.01     1348.65     64.81 o 
  -3  -2   4     5807.42     5766.09    103.85 o 
  -2  -2   4     8908.76     9807.11    175.15 o 
  -1  -2   4      723.61      814.23     22.50 o 
   0  -2   4     3952.38     4700.57     69.09 o 
   1  -2   4     5671.24     6399.83     96.89 o 
   2  -2   4    14943.30    18145.42    650.62 o 
   3  -2   4     7380.66     7841.94    258.96 o 
   4  -2   4     1922.72     2035.99     84.45 o 
   5  -2   4      385.10      399.47     77.53 o 
   6  -2   4        1.70        5.66     18.38 o 
   7  -2   4     2521.99     2403.88    121.49 o 
   8  -2   4     1192.42     1216.00    108.58 o 
  -9  -1   4       45.40       35.48     33.06 o 
  -8  -1   4      980.75     1101.98     64.88 o 
  -7  -1   4     1933.13     2037.40    126.96 o 
  -6  -1   4      538.93      613.53    120.43 o 
  -5  -1   4     1472.64     1609.69    106.85 o 
  -4  -1   4     2336.61     2322.45     97.42 o 
  -3  -1   4     7255.77     7223.78    126.12 o 
  -2  -1   4    10035.52    11057.30    176.26 o 
  -1  -1   4    27236.73    14184.93    630.58 o 
   0  -1   4     2876.37     3575.86     81.73 o 
   1  -1   4     2324.39     2943.79     65.77 o 
   2  -1   4     4291.95     3906.13     69.96 o 
   3  -1   4    15415.15    19015.44    668.90 o 
   4  -1   4     1336.33     1075.19     71.99 o 
   5  -1   4     2683.59     2971.57    124.93 o 
   6  -1   4      144.24       99.96     30.24 o 
   7  -1   4        9.61       25.45     19.08 o 
   8  -1   4      732.63      803.23     61.02 o 
  -8   0   4      804.18      864.66     79.47 o 
  -7   0   4      236.03      280.15     60.90 o 
  -6   0   4      303.56      358.10     85.34 o 
  -5   0   4      131.51      181.60     60.49 o 
  -4   0   4     5589.38     5622.31    170.31 o 
  -3   0   4    13097.03    14754.30    258.41 o 
  -2   0   4     2600.12     2362.88     59.73 o 
  -1   0   4     4863.12     5300.53     93.16 o 
   0   0   4     1005.77     1167.91     30.06 o 
   1   0   4    10596.84    10601.65    762.04 o 
   2   0   4    10048.56    10962.83    185.02 o 
   3   0   4    11363.69    12720.64    178.17 o 
   4   0   4     4247.60     4110.85    143.31 o 
   5   0   4      725.82      789.41     75.48 o 
   6   0   4      132.29       88.92     27.72 o 
   7   0   4      948.46     1010.62    104.14 o 
   8   0   4      371.76      386.53     48.26 o 
   9   0   4       68.57       34.12     28.55 o 
  -8   1   4     1360.76     1350.58    108.64 o 
  -7   1   4      365.07      321.42     44.93 o 
  -6   1   4      200.04      236.16     60.79 o 
  -5   1   4     1072.57     1044.88    103.63 o 
  -4   1   4     1427.72     1198.21     75.83 o 
  -3   1   4    18760.15    23665.20    596.08 o 
  -2   1   4    17552.04    16391.70   2601.95 o 
  -1   1   4     2113.00     2152.34     53.20 o 
   0   1   4    20529.73    12524.57   1785.11 o 
   1   1   4      244.93      159.66     21.58 o 
   2   1   4    21505.80    12516.64   2032.68 o 
   3   1   4     4172.13     3864.66     59.52 o 
   4   1   4      843.41      716.87     57.97 o 
   5   1   4     1213.67     1361.63     79.57 o 
   6   1   4       83.03       78.85     25.07 o 
   7   1   4     2430.78     2405.06    155.13 o 
   8   1   4     2175.97     2300.31    158.54 o 
   9   1   4      173.05      181.72     82.00 o 
  -8   2   4      508.51      445.14    188.48 o 
  -7   2   4       10.44       19.86     21.80 o 
  -6   2   4      303.98      318.55     62.96 o 
  -5   2   4      282.53      318.82     72.85 o 
  -4   2   4      566.57      419.98     67.89 o 
  -3   2   4     2694.53     2529.97     68.41 o 
  -2   2   4       10.19       30.36      6.53 o 
  -1   2   4      176.51      183.72     11.57 o 
   0   2   4       28.59       31.07      6.43 o 
   2   2   4     3608.50     3539.98     57.11 o 
   3   2   4     1699.46     1522.07     58.13 o 
   4   2   4       57.21       87.42     20.66 o 
   5   2   4     4314.95     4579.42    116.53 o 
   6   2   4      338.49      324.66     29.46 o 
   7   2   4      663.71      572.05     43.24 o 
   8   2   4       26.73       39.81     26.68 o 
   9   2   4       31.44       35.53     33.24 o 
  -8   3   4      320.62      307.37    104.37 o 
  -7   3   4        1.04        4.71     23.85 o 
  -6   3   4      227.34      223.62     49.89 o 
  -5   3   4     1503.39     1588.58    104.24 o 
  -4   3   4     5292.88     5681.95    171.89 o 
  -3   3   4     6294.72     6811.80    207.88 o 
  -2   3   4      114.20      109.14     25.87 o 
  -1   3   4     7125.05     8546.68    128.59 o 
   0   3   4    13284.02    12176.19   1283.59 o 
   1   3   4     2717.00     2665.61     64.41 o 
   2   3   4     5760.67     6216.99     88.67 o 
   3   3   4      665.47      691.90     24.41 o 
   4   3   4     8858.59    10461.77    221.76 o 
   5   3   4     6404.94     7372.90    267.12 o 
   6   3   4       32.72       44.08     10.92 o 
   7   3   4     1104.12     1096.62    102.26 o 
   8   3   4       29.41       23.57     31.36 o 
   9   3   4      432.16      443.99    128.16 o 
  -7   4   4     1080.00     1006.31     87.18 o 
  -6   4   4      407.67      383.27     84.51 o 
  -5   4   4     1315.25     1366.86    112.59 o 
  -4   4   4       97.84       86.50     30.24 o 
  -3   4   4        0.74       16.58     17.52 o 
  -2   4   4      416.56      383.29     31.53 o 
  -1   4   4     7106.85     7683.74    257.89 o 
   0   4   4    12198.06    12982.30    500.15 o 
   1   4   4      656.89      700.34     21.40 o 
   2   4   4      106.10      139.62     10.00 o 
   3   4   4      284.47      219.27     14.68 o 
   4   4   4     3058.86     2888.40     99.35 o 
   5   4   4     3024.46     2607.95    233.22 o 
   6   4   4      105.01       96.81     21.84 o 
   7   4   4      399.28      355.48     44.73 o 
   8   4   4       48.71       77.53     29.67 o 
   9   4   4      199.76      199.91     63.35 o 
  -7   5   4     1417.37     1559.22    105.92 o 
  -6   5   4     1573.61     1500.45    134.59 o 
  -5   5   4      616.27      670.64    113.56 o 
  -4   5   4     2510.93     2477.48    134.68 o 
  -3   5   4      545.64      565.26     59.73 o 
  -2   5   4    11564.11    13541.63    309.31 o 
  -1   5   4     7129.09     7190.09    335.66 o 
   0   5   4    18019.14    21242.32    808.50 o 
   1   5   4      668.33      667.11     24.46 o 
   2   5   4     1591.08     1770.78     56.58 o 
   3   5   4    10134.92    10872.57    170.37 o 
   4   5   4    15982.25    19208.01    309.15 o 
   5   5   4     3291.56     3319.07    129.23 o 
   6   5   4      552.29      618.23    128.83 o 
   7   5   4       88.18       90.30     32.35 o 
   8   5   4       19.49       27.15     29.34 o 
   9   5   4      609.90      697.33    104.89 o 
  -7   6   4      587.43      623.87    152.22 o 
  -6   6   4     2054.56     2020.44    142.95 o 
  -5   6   4       40.77       78.46     28.55 o 
  -4   6   4     1154.21     1190.36    137.07 o 
  -3   6   4      468.03      496.80     97.20 o 
  -2   6   4     4672.47     4624.03    142.89 o 
  -1   6   4     5731.40     5488.46    106.21 o 
   0   6   4     3897.53     3468.72    150.76 o 
   1   6   4      490.04      420.06     24.74 o 
   2   6   4       26.04       36.01      7.72 o 
   3   6   4       43.52       28.29      6.69 o 
   4   6   4     5058.83     4797.16    240.90 o 
   5   6   4     6753.66     7141.82    262.24 o 
   6   6   4      224.56      234.86     74.10 o 
   7   6   4       82.73       62.23     23.53 o 
   8   6   4      350.98      401.26    114.75 o 
   9   6   4      353.82      382.92    120.38 o 
  -6   7   4       34.74       55.00     21.42 o 
  -5   7   4       66.50       50.85     23.33 o 
  -4   7   4      952.36      931.03     64.25 o 
  -3   7   4     1343.52     1271.09     66.73 o 
  -2   7   4     2733.93     2710.16    132.68 o 
  -1   7   4     5185.65     5413.27    161.20 o 
   0   7   4     3580.05     3701.00    138.28 o 
   1   7   4     5669.26     6277.03    120.40 o 
   2   7   4     5214.17     5526.88     93.80 o 
   3   7   4     7945.07     8026.10    371.58 o 
   4   7   4      857.34      772.55     60.11 o 
   5   7   4      254.84      244.90     55.77 o 
   6   7   4      248.35      268.06     74.77 o 
   7   7   4      157.42      159.13     47.92 o 
   8   7   4       87.95      102.62     32.16 o 
   9   7   4      715.05      624.58    121.36 o 
  -6   8   4      365.75      378.42    103.28 o 
  -5   8   4        0.29       13.47     17.03 o 
  -4   8   4      631.37      678.87    106.90 o 
  -3   8   4     1070.65     1008.36     87.00 o 
  -2   8   4     2042.30     1954.16    100.98 o 
  -1   8   4     1637.76     1590.20     89.28 o 
   0   8   4     1181.51     1252.83     89.22 o 
   1   8   4     9529.93    10908.91    302.93 o 
   2   8   4      777.60      771.91     60.86 o 
   3   8   4     1439.77     1507.91     64.53 o 
   4   8   4     3496.62     3502.55    118.93 o 
   5   8   4     1068.32      994.91     99.70 o 
   6   8   4     2076.28     2154.79    165.13 o 
   7   8   4       40.19       41.34     21.20 o 
   8   8   4        1.45       17.20     17.53 o 
  -5   9   4      288.20      257.76     67.48 o 
  -4   9   4       35.38       44.68     23.30 o 
  -3   9   4      113.31       92.54     27.30 o 
  -2   9   4     1039.79      965.38     74.51 o 
  -1   9   4      444.90      393.67     49.89 o 
   0   9   4       97.60       88.63     29.11 o 
   1   9   4     3738.06     4113.35    150.56 o 
   2   9   4      299.02      306.66     39.09 o 
   3   9   4      370.08      362.09     32.84 o 
   4   9   4        2.79       10.89      6.63 o 
   5   9   4       73.54       79.92     27.05 o 
   6   9   4     2837.25     2996.28    171.00 o 
   7   9   4       14.28        8.19     19.58 o 
   8   9   4       87.53       73.59     32.54 o 
  -5  10   4     1517.16     1720.84    158.92 o 
  -4  10   4      946.69      782.15    186.14 o 
  -3  10   4      110.90      103.71     25.34 o 
  -2  10   4     1021.42     1114.34     64.20 o 
  -1  10   4     1561.29     1480.83    109.47 o 
   0  10   4     4380.83     4461.57    171.37 o 
   1  10   4     4735.19     5032.59    191.69 o 
   2  10   4       11.14       10.65     10.19 o 
   3  10   4      151.83      169.13     38.37 o 
   4  10   4        1.76        9.88      6.15 o 
   5  10   4      921.35      989.49    100.04 o 
   6  10   4     5496.15     6396.16    508.03 o 
   7  10   4      105.38      107.76     49.84 o 
   8  10   4      526.25      425.06    133.45 o 
  -4  11   4       30.09       30.76     19.21 o 
  -3  11   4        8.26       13.65     18.60 o 
  -2  11   4      230.52      190.24     42.31 o 
  -1  11   4       48.93       59.83     19.08 o 
   0  11   4      759.66      803.85    131.58 o 
   1  11   4     1102.99     1219.27     94.80 o 
   2  11   4      179.18      157.52     32.77 o 
   3  11   4        7.02       11.26      9.01 o 
   4  11   4      555.41      570.09     44.24 o 
   5  11   4      564.01      598.86    147.08 o 
   6  11   4      145.79      162.78     57.16 o 
   7  11   4      368.15      297.65     84.81 o 
  -3  12   4      421.45      328.11    116.21 o 
  -2  12   4       59.97       55.75     18.88 o 
  -1  12   4      836.81      876.59     49.87 o 
   0  12   4     4940.71     5479.74    204.16 o 
   1  12   4     1286.79     1204.58    158.45 o 
   2  12   4        7.28       15.28      9.95 o 
   3  12   4       10.27       18.94     12.25 o 
   4  12   4      266.85      245.94     28.12 o 
   5  12   4     1343.37     1388.75    198.71 o 
   6  12   4     1237.67     1211.13    155.66 o 
   7  12   4      169.87      108.45     49.56 o 
  -2  13   4        0.94        3.39     14.93 o 
  -1  13   4        6.99       -0.85     20.31 o 
   0  13   4      720.17      736.52    122.38 o 
   1  13   4      685.61      662.06     58.39 o 
   2  13   4      595.95      659.78     46.66 o 
   3  13   4       47.09       40.76     13.70 o 
   4  13   4       83.64       99.27     31.43 o 
   5  13   4      473.94      424.99    128.83 o 
   6  13   4      923.13      889.58     62.45 o 
   0  14   4     1233.94     1336.17     84.91 o 
   1  14   4       38.07       21.18     17.27 o 
   2  14   4     1152.21     1026.59     44.05 o 
   3  14   4      340.98      288.74     47.51 o 
   4  14   4       69.93       57.97     39.45 o 
   5  14   4      656.40      705.03     70.05 o 
   2  15   4      927.25      878.59    102.41 o 
   3  15   4       51.68       34.63     22.49 o 
  -5 -14   5      351.70      329.45    159.32 o 
  -4 -14   5      233.25      204.28     75.18 o 
  -3 -14   5      253.65      234.29     87.10 o 
  -2 -14   5       91.79       81.04     24.29 o 
  -1 -14   5       19.80       45.15     19.62 o 
   0 -14   5      486.07      438.23    134.78 o 
  -6 -13   5       90.61       99.61     78.12 o 
  -5 -13   5      881.17      754.84    224.46 o 
  -4 -13   5      412.88      348.19     87.00 o 
  -3 -13   5     2282.15     2204.53    150.92 o 
  -2 -13   5      142.69       97.50     33.45 o 
  -1 -13   5       96.11       65.57     23.91 o 
   0 -13   5      524.46      551.57    150.93 o 
   1 -13   5       22.43       50.62     33.94 o 
   2 -13   5      976.54     1099.17    206.12 o 
  -7 -12   5        4.14       36.62     43.04 o 
  -6 -12   5      145.41      112.35     66.48 o 
  -5 -12   5      315.73      273.52     32.41 o 
  -4 -12   5      113.54      125.69     37.64 o 
  -3 -12   5     3114.29     3264.49    167.76 o 
  -2 -12   5      325.27      253.93    116.90 o 
  -1 -12   5      147.99      198.77     49.28 o 
   0 -12   5      439.78      425.20     91.57 o 
   1 -12   5       78.56       81.31     29.54 o 
   2 -12   5     2143.59     2302.39    173.81 o 
   3 -12   5      240.85      334.59     99.34 o 
  -7 -11   5       28.68       37.76     42.92 o 
  -6 -11   5      333.23      277.51    144.23 o 
  -5 -11   5        3.38        3.89     18.04 o 
  -4 -11   5      724.66      709.68     99.69 o 
  -3 -11   5     1784.97     1907.77    139.81 o 
  -2 -11   5      897.73      783.82    184.49 o 
  -1 -11   5      118.60      123.13     33.82 o 
   0 -11   5      501.60      450.31    104.40 o 
   1 -11   5      974.51     1058.85     94.83 o 
   2 -11   5     3506.95     3839.80    311.36 o 
   3 -11   5        8.01       -3.26     45.69 o 
   4 -11   5       17.79       14.15     25.10 o 
  -8 -10   5      317.61      382.01     69.69 o 
  -7 -10   5      125.57       75.48     28.49 o 
  -6 -10   5      182.20      161.92     50.11 o 
  -5 -10   5       17.76       23.28     10.54 o 
  -4 -10   5     1488.65     1446.16     93.50 o 
  -3 -10   5     5264.96     5547.56    249.67 o 
  -2 -10   5       78.29       82.82     32.00 o 
  -1 -10   5        6.71       14.60     22.49 o 
   0 -10   5     1543.23     1560.71    146.81 o 
   1 -10   5      981.26     1026.09     90.61 o 
   2 -10   5     3433.41     3775.42    175.01 o 
   3 -10   5      118.79      116.00     36.24 o 
   4 -10   5       32.79       39.94     46.51 o 
  -8  -9   5      213.59      161.99     59.10 o 
  -7  -9   5       73.24       59.25     32.37 o 
  -6  -9   5      175.02      175.48     48.84 o 
  -5  -9   5        6.01       21.80     12.48 o 
  -4  -9   5     1402.83     1400.99     81.37 o 
  -3  -9   5      322.66      444.73     91.57 o 
  -2  -9   5      629.54      532.55     66.59 o 
  -1  -9   5      336.15      333.90     81.21 o 
   0  -9   5        2.50       13.28     18.33 o 
   1  -9   5     4317.28     4302.49    172.18 o 
   2  -9   5     1637.14     1680.90    122.87 o 
   3  -9   5      180.26      224.55     50.56 o 
   4  -9   5        7.87        4.39     18.79 o 
   5  -9   5       10.17       18.87     24.16 o 
  -8  -8   5      512.95      420.37     86.59 o 
  -7  -8   5      777.27      751.18    125.18 o 
  -6  -8   5       40.14       28.75     12.34 o 
  -5  -8   5      529.68      471.75     50.72 o 
  -4  -8   5      928.83      983.45     46.98 o 
  -3  -8   5     1463.92     1614.75     69.49 o 
  -2  -8   5      302.34      297.33     82.43 o 
  -1  -8   5     3389.99     3344.59    157.02 o 
   0  -8   5      212.44      102.77     49.15 o 
   1  -8   5     1751.14     1756.87     85.34 o 
   2  -8   5     1463.61     1555.37     86.86 o 
   3  -8   5      453.77      491.61     99.14 o 
   4  -8   5     1531.72     1571.68     96.67 o 
   5  -8   5      283.46      304.40     69.97 o 
   6  -8   5      422.94      349.65     77.71 o 
  -8  -7   5       12.19       17.10     25.56 o 
  -7  -7   5        1.40       27.10     23.51 o 
  -6  -7   5      120.07      128.80     32.11 o 
  -5  -7   5       48.16       58.94     15.08 o 
  -4  -7   5     2363.22     2555.63     95.54 o 
  -3  -7   5      318.90      367.30     29.46 o 
  -2  -7   5     1949.36     1937.72    147.35 o 
  -1  -7   5     2745.78     2958.87    160.96 o 
   0  -7   5       33.67       48.74     11.38 o 
   1  -7   5       36.32       31.03      8.82 o 
   2  -7   5        8.72       12.30     12.46 o 
   3  -7   5      819.56      709.46     91.80 o 
   4  -7   5       85.01       94.08     24.43 o 
   5  -7   5      990.89     1126.66    129.63 o 
   6  -7   5       57.35       45.61     19.63 o 
  -9  -6   5      383.53      375.03    189.68 o 
  -8  -6   5      519.74      571.16    193.01 o 
  -7  -6   5     2088.04     2226.43    127.23 o 
  -6  -6   5      276.84      238.12     30.59 o 
  -5  -6   5       38.54       36.64     10.88 o 
  -4  -6   5     1976.89     2143.71     78.71 o 
  -3  -6   5      133.03       93.47     18.59 o 
  -2  -6   5     1470.05     1208.85     46.27 o 
  -1  -6   5    14093.16    17487.72    444.95 o 
   0  -6   5        5.33       18.83      4.98 o 
   1  -6   5     6567.81     7950.91    192.90 o 
   2  -6   5        8.28       15.71     12.08 o 
   3  -6   5     5747.28     6240.40    205.60 o 
   4  -6   5     3245.71     3444.25    140.20 o 
   5  -6   5      979.28     1013.40     81.77 o 
   6  -6   5      633.02      640.10    115.44 o 
   7  -6   5       37.40       18.38     19.96 o 
  -9  -5   5      325.61      277.44     90.42 o 
  -8  -5   5      240.04      278.04    128.77 o 
  -7  -5   5      814.08      900.93     44.54 o 
  -6  -5   5      393.53      292.56     49.58 o 
  -5  -5   5       80.60       73.22     18.48 o 
  -4  -5   5     3791.38     4408.52    102.13 o 
  -3  -5   5     7959.64     9120.14    148.10 o 
  -2  -5   5     8473.96     8994.84    211.46 o 
  -1  -5   5     6880.48     7094.27    246.81 o 
   0  -5   5      287.43      217.16     19.48 o 
   1  -5   5      482.78      661.57     41.95 o 
   2  -5   5      941.71     1101.02     44.83 o 
   3  -5   5     3194.52     3289.13    105.85 o 
   4  -5   5     5061.17     5410.29    193.64 o 
   5  -5   5      870.32      910.83     75.31 o 
   6  -5   5      180.78      147.35     38.38 o 
   7  -5   5        4.71        5.76     23.05 o 
  -9  -4   5       19.81       27.08     20.77 o 
  -8  -4   5     2146.32     2216.67    127.61 o 
  -7  -4   5     1767.63     1823.53    115.09 o 
  -6  -4   5     1220.29     1283.04     78.50 o 
  -5  -4   5       42.96       38.49     11.05 o 
  -4  -4   5     2725.93     2793.82    105.40 o 
  -3  -4   5      572.34      460.87     30.53 o 
  -2  -4   5     8083.06     8966.74    175.62 o 
  -1  -4   5     4926.26     4763.78    128.51 o 
   0  -4   5     2164.07     2799.75     84.42 o 
   1  -4   5     1488.76     1600.29     94.73 o 
   2  -4   5     7622.02     8120.38    302.35 o 
   3  -4   5    10351.46    11157.58    831.79 o 
   4  -4   5     1530.14     1481.35     80.62 o 
   5  -4   5      465.12      486.60     99.28 o 
   6  -4   5     1235.45     1092.27     82.26 o 
   7  -4   5       85.79       49.47     23.67 o 
  -9  -3   5        2.75        3.77     21.16 o 
  -8  -3   5      312.59      294.07     76.54 o 
  -7  -3   5     2701.64     2782.40    121.02 o 
  -6  -3   5      495.48      478.43     85.84 o 
  -5  -3   5      244.68      227.74     53.49 o 
  -4  -3   5       29.16       23.12     10.93 o 
  -3  -3   5     7099.99     7138.09    174.70 o 
  -2  -3   5     9686.79    10710.21    152.56 o 
  -1  -3   5      139.58      239.82     15.84 o 
   0  -3   5       77.71       50.47      9.69 o 
   1  -3   5     3909.25     4182.66     64.44 o 
   2  -3   5     2699.39     2610.03     49.54 o 
   3  -3   5     4562.44     4435.03    178.35 o 
   4  -3   5      945.05      781.83     77.60 o 
   5  -3   5       61.92       53.51     16.08 o 
   6  -3   5     2850.29     2826.44    132.24 o 
   7  -3   5       77.44       61.82     24.47 o 
   8  -3   5      694.25      554.09    169.42 o 
  -9  -2   5      100.51      106.81     47.94 o 
  -8  -2   5      330.31      372.47    118.83 o 
  -7  -2   5       12.91       25.78     14.52 o 
  -6  -2   5      165.34      152.11     40.86 o 
  -5  -2   5      221.63      240.50     52.74 o 
  -4  -2   5      428.65      387.13     39.82 o 
  -3  -2   5     1205.96     1016.30     39.92 o 
  -2  -2   5    13051.77    15999.13    465.03 o 
  -1  -2   5     1538.95     1656.51     42.27 o 
   0  -2   5      415.07      430.87     20.91 o 
   1  -2   5       26.18       24.86      5.86 o 
   2  -2   5     3302.21     3239.48     73.68 o 
   3  -2   5     3763.77     3979.67    160.73 o 
   4  -2   5        0.34        2.27     16.20 o 
   5  -2   5     1360.17     1228.05     79.79 o 
   6  -2   5     1242.06     1118.07     58.36 o 
   7  -2   5      726.10      637.54    122.06 o 
   8  -2   5      510.78      499.39     57.07 o 
  -8  -1   5     1157.55     1159.12     58.08 o 
  -7  -1   5     1091.67      925.46     52.35 o 
  -6  -1   5      269.26      223.45     59.61 o 
  -5  -1   5     2291.24     2487.19    123.65 o 
  -4  -1   5      476.13      359.70     49.74 o 
  -3  -1   5     2129.10     2198.24     70.51 o 
  -2  -1   5       26.19       33.77      7.34 o 
  -1  -1   5     2871.40     2953.46     91.19 o 
   0  -1   5     3481.89     3459.09    114.66 o 
   1  -1   5    14365.87    12098.46   1251.56 o 
   2  -1   5      225.10      165.00     13.37 o 
   3  -1   5     2095.84     2330.78     93.39 o 
   4  -1   5     1517.49     1462.75    102.28 o 
   5  -1   5     4527.54     4293.04    212.12 o 
   6  -1   5     2429.57     2310.42    148.37 o 
   7  -1   5        4.84       24.25     14.44 o 
   8  -1   5     1239.45     1171.68     95.63 o 
  -8   0   5      365.63      336.07    124.71 o 
  -7   0   5       17.32       56.14     22.00 o 
  -6   0   5      800.67      783.23     97.89 o 
  -5   0   5      191.03      257.86     74.40 o 
  -4   0   5      419.67      310.97     36.57 o 
  -3   0   5      410.43      442.64     21.47 o 
  -2   0   5      246.00      323.25     18.57 o 
  -1   0   5     1654.55     1344.95     35.34 o 
   0   0   5     7670.76     8671.11    169.18 o 
   1   0   5     3090.51     3053.25     80.00 o 
   2   0   5     5124.90     6108.42    118.24 o 
   3   0   5      452.64      517.29     23.48 o 
   4   0   5      698.48      570.27     38.41 o 
   5   0   5     4437.45     4291.02    131.18 o 
   6   0   5     1939.46     1919.51    122.52 o 
   7   0   5        1.91       14.46     15.95 o 
   8   0   5        6.45       12.67     11.82 o 
  -8   1   5       53.63       55.49     28.08 o 
  -7   1   5       57.46       63.93     23.65 o 
  -6   1   5     3615.02     3674.83    144.80 o 
  -5   1   5     3213.54     3490.61    136.53 o 
  -4   1   5      328.62      424.51     49.73 o 
  -3   1   5     5878.09     6649.43    187.95 o 
  -2   1   5      278.40      330.00     21.15 o 
  -1   1   5    15078.52    14383.58   1128.85 o 
   1   1   5     2315.22     1914.90     68.17 o 
   2   1   5      126.85      138.77      9.86 o 
   3   1   5     1282.76     1143.23     42.01 o 
   4   1   5     1778.40     1354.65     61.03 o 
   5   1   5     3177.39     3012.29     97.56 o 
   6   1   5     3710.79     3635.07    139.59 o 
   7   1   5      881.35      755.08     79.03 o 
   8   1   5       12.24       10.35     16.94 o 
   9   1   5      218.06      222.49     84.21 o 
  -8   2   5      390.83      304.90    127.84 o 
  -7   2   5      835.19      890.19     60.78 o 
  -6   2   5     2128.05     2190.08    137.82 o 
  -5   2   5      712.84      623.30     74.20 o 
  -4   2   5     2141.20     2139.14    111.17 o 
  -3   2   5       33.39       28.34     12.25 o 
  -2   2   5       70.77      109.76     19.93 o 
  -1   2   5     3500.89     3287.12     88.31 o 
   1   2   5     3072.94     2600.06    110.36 o 
   2   2   5       11.38        8.65      4.51 o 
   3   2   5      128.45       89.57     18.97 o 
   4   2   5     6265.50     6594.63    265.10 o 
   5   2   5     2309.61     2142.19     91.77 o 
   6   2   5     3262.39     2985.35    198.02 o 
   7   2   5      119.93       98.11     30.20 o 
   8   2   5      139.09      150.75     43.31 o 
   9   2   5      282.12      264.80     87.65 o 
  -8   3   5       72.16       76.06     42.39 o 
  -7   3   5     1601.31     1697.21    142.21 o 
  -6   3   5     1109.04     1296.31    139.30 o 
  -5   3   5     1166.94     1035.96     82.79 o 
  -4   3   5      985.76     1023.57     98.58 o 
  -3   3   5     5024.51     4960.55     86.57 o 
  -2   3   5    11621.67    14113.05    241.42 o 
  -1   3   5    12122.68    15079.60    229.93 o 
   0   3   5     7561.37     7910.48    240.07 o 
   1   3   5      147.65      168.40      9.89 o 
   2   3   5      291.94      307.92     17.40 o 
   3   3   5      336.79      393.65     20.87 o 
   4   3   5     4703.20     4789.47    116.19 o 
   5   3   5      972.67      956.31     76.68 o 
   6   3   5      283.35      215.42     28.30 o 
   7   3   5     1070.92     1084.20     85.01 o 
   8   3   5        3.77        0.40     34.44 o 
   9   3   5      319.96      335.69     90.41 o 
  -7   4   5     1950.54     2006.70    145.77 o 
  -6   4   5     1050.43     1128.74    151.85 o 
  -5   4   5        6.22       17.00     17.73 o 
  -4   4   5      469.57      417.02     73.10 o 
  -3   4   5     1024.29      945.48     69.27 o 
  -2   4   5       62.38       84.84     22.26 o 
  -1   4   5     4971.07     5382.85    116.78 o 
   0   4   5      556.32      533.52     20.98 o 
   1   4   5     2571.27     2604.68     69.22 o 
   2   4   5     2095.05     2238.49     69.18 o 
   3   4   5     2432.88     2450.60     87.96 o 
   4   4   5     1245.26     1101.44     33.35 o 
   5   4   5      990.47      853.82     68.29 o 
   6   4   5       72.17       57.26     12.35 o 
   7   4   5     2219.26     2066.12    155.14 o 
   8   4   5       24.95       16.83     22.36 o 
   9   4   5       49.38       35.62     33.91 o 
  -7   5   5      460.39      420.16     79.56 o 
  -6   5   5      221.26      210.14     60.83 o 
  -5   5   5      557.08      637.98    120.21 o 
  -4   5   5     2904.65     2889.01    143.64 o 
  -3   5   5      257.78      269.74     68.33 o 
  -2   5   5     9572.14    10750.47    527.57 o 
  -1   5   5      615.63      546.41     39.05 o 
   0   5   5     1757.56     1743.74     56.11 o 
   1   5   5     1217.15     1013.36     36.75 o 
   2   5   5     3598.92     3554.40    109.05 o 
   3   5   5      945.72     1130.12     50.27 o 
   4   5   5     4175.38     4250.96    104.52 o 
   5   5   5      111.67      126.57     43.88 o 
   6   5   5      287.67      322.48     90.49 o 
   7   5   5     2230.40     2364.52    186.66 o 
   8   5   5      116.06      154.95     45.28 o 
   9   5   5       23.65       31.96     31.74 o 
  -7   6   5       98.12       53.99     27.07 o 
  -6   6   5       44.29       47.49     30.12 o 
  -5   6   5       29.27       49.72     15.88 o 
  -4   6   5     1432.82     1434.24    122.21 o 
  -3   6   5     1176.27     1159.10     92.35 o 
  -2   6   5     3206.63     3312.00    145.48 o 
  -1   6   5      102.75       75.09     20.06 o 
   0   6   5      782.67      688.11     44.23 o 
   1   6   5     2030.50     1686.43     63.99 o 
   2   6   5     6226.72     6279.00    103.31 o 
   3   6   5     1498.15     1417.29     64.14 o 
   4   6   5      440.29      378.86     29.82 o 
   5   6   5      553.01      595.26     73.50 o 
   6   6   5     2380.18     2677.86    104.08 o 
   7   6   5     3179.26     3360.89    195.76 o 
   8   6   5        9.65       45.91     20.98 o 
   9   6   5       68.81       47.90     21.97 o 
  -6   7   5      117.59      134.86     50.74 o 
  -5   7   5     1219.68     1338.13    107.38 o 
  -4   7   5      858.81      917.19     67.16 o 
  -3   7   5      615.69      598.30    107.16 o 
  -2   7   5     1585.01     1625.10    109.44 o 
  -1   7   5       22.85       32.48     12.21 o 
   0   7   5      501.87      412.20     33.92 o 
   1   7   5     7055.28     7743.59    187.10 o 
   2   7   5     2865.72     2558.58     86.42 o 
   3   7   5     1988.63     2108.41     72.73 o 
   4   7   5     1127.69     1256.62     52.16 o 
   5   7   5     2128.22     2184.73    133.56 o 
   6   7   5     2010.82     2306.82    129.81 o 
   7   7   5     1382.53     1480.56    110.12 o 
   8   7   5     1027.15     1041.77     87.27 o 
   9   7   5       42.41       36.02     26.37 o 
  -6   8   5        1.70       25.57     19.60 o 
  -5   8   5     1288.85     1289.60     59.56 o 
  -4   8   5     2309.20     2300.34    103.96 o 
  -3   8   5      503.25      500.44     60.77 o 
  -2   8   5        6.80        8.83     21.18 o 
  -1   8   5      671.12      646.30     75.88 o 
   0   8   5     1163.03     1015.05    105.13 o 
   1   8   5     6068.90     6514.74    203.28 o 
   2   8   5     5527.57     5536.45    136.64 o 
   3   8   5      740.41      697.52     56.31 o 
   4   8   5      417.51      347.72     45.19 o 
   5   8   5       59.98       90.99     28.37 o 
   6   8   5     3560.05     3852.11    185.01 o 
   7   8   5      616.46      728.25    142.39 o 
   8   8   5      258.92      233.68     75.75 o 
  -5   9   5     1124.89     1229.73     74.07 o 
  -4   9   5     1184.26     1236.61    187.11 o 
  -3   9   5       12.17       21.98     18.12 o 
  -2   9   5     1710.07     1692.97    125.04 o 
  -1   9   5      381.50      421.93     82.93 o 
   0   9   5     1012.08     1021.53     81.27 o 
   1   9   5     1782.21     1914.85     99.63 o 
   2   9   5      119.43      140.92     45.32 o 
   3   9   5     1536.26     1498.94     78.87 o 
   4   9   5      145.38      122.53     26.75 o 
   5   9   5      140.41      245.60     66.60 o 
   6   9   5     1861.69     2076.12    157.57 o 
   7   9   5       15.70       25.68     22.89 o 
   8   9   5      247.81      276.60     97.25 o 
  -4  10   5      648.89      659.63    124.77 o 
  -3  10   5       42.24       70.98     36.41 o 
  -2  10   5     2560.55     2690.24    152.87 o 
  -1  10   5     1850.26     1851.60    115.83 o 
   0  10   5      195.24      164.78     41.45 o 
   1  10   5     1105.73     1218.68     93.06 o 
   2  10   5      120.36      112.59     22.53 o 
   3  10   5     2568.40     2303.57    139.69 o 
   4  10   5      340.12      270.72     57.59 o 
   5  10   5        2.97       12.25     18.59 o 
   6  10   5     1244.50     1274.80    119.73 o 
   7  10   5        4.31        9.96     24.51 o 
   8  10   5     1060.05     1177.79    155.18 o 
  -4  11   5        2.92       19.14     18.93 o 
  -3  11   5      332.98      322.16     89.86 o 
  -2  11   5       98.11      110.85     31.68 o 
  -1  11   5        2.96        5.24     20.42 o 
   0  11   5      875.65      930.27     56.87 o 
   1  11   5     1201.17     1278.70     91.59 o 
   2  11   5      462.03      482.11     57.83 o 
   3  11   5     3362.69     3380.79    150.35 o 
   4  11   5      225.66      168.32     46.75 o 
   5  11   5      367.12      302.35     72.12 o 
   6  11   5       21.07       29.68     19.26 o 
   7  11   5       42.32       36.48     20.61 o 
  -3  12   5      446.35      402.33    123.30 o 
  -2  12   5      731.28      770.21     82.73 o 
  -1  12   5      121.20      105.29     28.86 o 
   0  12   5     1983.12     1883.51    124.34 o 
   1  12   5      626.15      570.44     97.23 o 
   2  12   5       91.82       89.76     22.18 o 
   3  12   5     1532.30     1454.12    102.41 o 
   4  12   5      347.13      273.86     31.23 o 
   5  12   5       42.18       38.27     16.96 o 
   6  12   5       40.83       29.66     18.96 o 
   7  12   5      284.28      265.13     86.64 o 
  -2  13   5      960.84     1053.93    126.50 o 
  -1  13   5        3.27       12.50     18.37 o 
   0  13   5       55.26       56.02     22.37 o 
   1  13   5      177.48      171.00     37.28 o 
   2  13   5     3925.62     4292.14    271.82 o 
   3  13   5     1524.94     1424.34     59.24 o 
   4  13   5       13.31       11.12     10.83 o 
   5  13   5        3.13        7.95     12.27 o 
   6  13   5      311.64      241.26     90.22 o 
   0  14   5       24.97       15.20     16.24 o 
   1  14   5      111.73      114.37     37.07 o 
   2  14   5      533.91      643.25     36.21 o 
   3  14   5      166.80      158.31     56.41 o 
   4  14   5        3.66        6.94     14.55 o 
   5  14   5      151.40       87.12     39.58 o 
  -4 -14   6       45.48       32.78     23.15 o 
  -3 -14   6      811.06      762.14     80.92 o 
  -2 -14   6     1014.12      951.48     75.99 o 
  -1 -14   6      176.38      134.24     53.91 o 
   0 -14   6      154.37      153.39     46.19 o 
  -6 -13   6      142.70      177.65     74.19 o 
  -5 -13   6        8.92        7.99     26.53 o 
  -4 -13   6      439.85      478.11     74.11 o 
  -3 -13   6      988.21      959.12    136.01 o 
  -2 -13   6       18.32       32.89     37.45 o 
  -1 -13   6      500.21      456.51    125.88 o 
   0 -13   6       99.16       66.12     34.03 o 
   1 -13   6        4.94       29.16     42.58 o 
  -6 -12   6      153.33      150.07     71.81 o 
  -5 -12   6      134.99      108.96     55.41 o 
  -4 -12   6      241.78      258.74     79.04 o 
  -3 -12   6     2303.60     2510.83    125.73 o 
  -2 -12   6      422.43      418.40     91.87 o 
  -1 -12   6     1721.87     1847.73    142.26 o 
   0 -12   6      127.06      128.65     42.46 o 
   1 -12   6       12.10       32.56     27.34 o 
   2 -12   6      683.53      593.02    199.60 o 
   3 -12   6       94.64       84.68     42.10 o 
  -7 -11   6      139.03      173.30     82.06 o 
  -6 -11   6      830.24      940.28     93.87 o 
  -5 -11   6        1.11        6.46     14.95 o 
  -4 -11   6      346.14      301.98     79.56 o 
  -3 -11   6        0.19       17.78     17.06 o 
  -2 -11   6     1007.58      910.96    130.05 o 
  -1 -11   6      731.06      847.11    166.82 o 
   0 -11   6      326.45      361.29     67.77 o 
   1 -11   6      658.38      767.54    180.39 o 
   2 -11   6     2630.78     2437.31    230.19 o 
   3 -11   6      199.52      189.49     69.81 o 
   4 -11   6      521.29      633.22    180.88 o 
  -7 -10   6      123.87      123.20     44.47 o 
  -6 -10   6     2022.66     2307.79    189.11 o 
  -5 -10   6      356.37      288.45     24.48 o 
  -4 -10   6      122.14      133.83     42.37 o 
  -3 -10   6     3120.59     3374.42    184.21 o 
  -2 -10   6      999.35      912.60     80.56 o 
  -1 -10   6     4996.85     5252.42    266.83 o 
   0 -10   6      416.60      433.14    103.61 o 
   1 -10   6      917.07      866.52     68.97 o 
   2 -10   6      351.58      317.84     29.25 o 
   3 -10   6       24.66       23.79     16.58 o 
   4 -10   6     1633.72     1613.47    173.16 o 
  -8  -9   6       48.65       16.31     26.45 o 
  -7  -9   6     1177.86     1254.14     63.64 o 
  -6  -9   6     1285.57     1298.27     98.07 o 
  -5  -9   6      324.49      288.20     40.73 o 
  -4  -9   6      620.08      609.03     42.83 o 
  -3  -9   6       69.40       88.21     27.80 o 
  -2  -9   6      135.35      156.63     49.40 o 
  -1  -9   6     1251.51     1205.45    102.86 o 
   0  -9   6     1201.26     1146.48    115.10 o 
   1  -9   6      192.51      169.38     17.28 o 
   2  -9   6     1083.18     1159.32     91.60 o 
   3  -9   6      291.47      312.24     70.20 o 
   4  -9   6      585.46      514.30     99.93 o 
   5  -9   6       26.84       42.75     30.87 o 
  -8  -8   6       73.52       74.18     38.25 o 
  -7  -8   6     1727.68     1793.80    153.26 o 
  -6  -8   6     2893.26     3073.55    155.27 o 
  -5  -8   6        3.24       12.52     10.88 o 
  -4  -8   6      485.47      475.01     32.60 o 
  -3  -8   6        1.85        3.60      4.23 o 
  -2  -8   6     6933.76     7917.79    279.47 o 
  -1  -8   6     6203.04     6427.71    231.39 o 
   0  -8   6      789.71      570.63    101.59 o 
   1  -8   6        0.84        6.45      6.23 o 
   2  -8   6     2349.07     2591.78    100.96 o 
   3  -8   6      800.10      728.69     66.23 o 
   4  -8   6     2406.96     2377.81    109.42 o 
   5  -8   6      232.59      246.32     55.33 o 
   6  -8   6      233.53      173.05     47.52 o 
  -8  -7   6        5.47       27.29     24.62 o 
  -7  -7   6      246.35      303.69    110.29 o 
  -6  -7   6      639.32      686.61     37.06 o 
  -5  -7   6       10.88       14.38     12.78 o 
  -4  -7   6      147.95      137.24     33.46 o 
  -3  -7   6     1532.33     1692.99     73.35 o 
  -2  -7   6     1420.17     1513.70    118.37 o 
  -1  -7   6     7775.90     9036.93    336.30 o 
   0  -7   6       13.52       42.99     23.38 o 
   1  -7   6      116.21      131.96     29.89 o 
   2  -7   6     3363.42     3284.88    146.07 o 
   3  -7   6      320.47      385.96     74.89 o 
   4  -7   6      870.51      792.78     66.45 o 
   5  -7   6      124.64      128.30     28.09 o 
   6  -7   6       42.76       32.08     27.86 o 
  -8  -6   6      159.91      182.59     75.61 o 
  -7  -6   6     1946.46     2009.10    118.81 o 
  -6  -6   6      181.79      162.74     35.91 o 
  -5  -6   6     2931.25     3218.16    119.39 o 
  -4  -6   6     2108.16     2186.04     95.54 o 
  -3  -6   6        9.10       14.08      9.31 o 
  -2  -6   6      862.55      726.63     46.31 o 
  -1  -6   6      792.74      832.11     78.79 o 
   0  -6   6     8124.42     8880.08    158.67 o 
   1  -6   6     6975.77     7882.36    191.16 o 
   2  -6   6      963.11     1022.63     84.35 o 
   3  -6   6     4575.89     4826.78    167.67 o 
   4  -6   6     2130.03     2198.18    131.17 o 
   5  -6   6     1185.27     1234.61     84.65 o 
   6  -6   6     1441.05     1456.73     76.56 o 
   7  -6   6      870.97      709.78     78.24 o 
  -8  -5   6      257.55      236.67     99.38 o 
  -7  -5   6      382.95      351.87     47.61 o 
  -6  -5   6       25.07       27.92     10.24 o 
  -5  -5   6     1301.54     1387.35     96.29 o 
  -4  -5   6     2815.81     2834.83     99.61 o 
  -3  -5   6     3285.54     3780.77    119.24 o 
  -2  -5   6     1131.85     1098.42     53.43 o 
  -1  -5   6       76.26       88.70      9.51 o 
   0  -5   6      902.41      680.66     49.91 o 
   1  -5   6     9024.65     9991.20    178.73 o 
   2  -5   6     4868.53     4808.10    122.07 o 
   3  -5   6      819.36      783.63     75.84 o 
   4  -5   6     1704.45     1731.45    111.56 o 
   5  -5   6      739.28      846.70    133.73 o 
   6  -5   6     2512.85     2545.79    171.77 o 
   7  -5   6      799.71      735.70    145.88 o 
  -9  -4   6       23.70       33.48     44.37 o 
  -8  -4   6      190.14      174.06     50.26 o 
  -7  -4   6      101.44       98.45     26.42 o 
  -6  -4   6     4676.13     4678.06    178.54 o 
  -5  -4   6     5026.00     5238.81    174.76 o 
  -4  -4   6      943.59      826.32     57.27 o 
  -3  -4   6     1210.31     1177.94     38.71 o 
  -2  -4   6      199.85      257.85     15.05 o 
  -1  -4   6     1225.96      954.06     36.57 o 
   0  -4   6    11349.99    11988.53    355.56 o 
   1  -4   6     1075.43      842.16     51.26 o 
   2  -4   6      947.21     1085.78     37.87 o 
   3  -4   6     1321.47     1294.87     89.32 o 
   4  -4   6     3148.60     2842.20    150.59 o 
   5  -4   6      868.43      846.35     53.01 o 
   6  -4   6     1498.28     1384.02    100.74 o 
   7  -4   6      275.50      289.28     62.34 o 
  -9  -3   6      127.16      154.97     54.47 o 
  -8  -3   6        8.76       19.05     18.14 o 
  -7  -3   6     1357.55     1339.79     98.06 o 
  -6  -3   6      223.51      241.52     53.34 o 
  -5  -3   6     4030.85     4175.41    133.50 o 
  -4  -3   6     2025.08     1909.60    120.45 o 
  -3  -3   6     2803.17     2819.67     91.04 o 
  -2  -3   6       30.00       19.26      4.56 o 
  -1  -3   6     9451.16    10879.56    340.24 o 
   0  -3   6    15088.98    17080.61    374.29 o 
   1  -3   6    17834.86    22602.17   1052.82 o 
   2  -3   6     6854.90     6698.19    232.73 o 
   3  -3   6     1505.45     1691.78    108.12 o 
   4  -3   6      754.66      640.46     71.90 o 
   5  -3   6     1355.39     1310.38     90.06 o 
   6  -3   6     3178.88     3022.75    132.76 o 
   7  -3   6      381.52      382.35     74.43 o 
   8  -3   6      795.47      631.96     74.13 o 
  -8  -2   6      140.75      121.84     51.91 o 
  -7  -2   6      437.79      403.31    118.89 o 
  -6  -2   6     2931.58     3066.78    134.88 o 
  -5  -2   6      398.27      378.67     64.57 o 
  -4  -2   6     1618.60     1548.58    102.45 o 
  -3  -2   6      256.73      249.09     24.84 o 
  -2  -2   6     4117.20     5023.15     95.17 o 
  -1  -2   6     3319.48     3329.10     68.03 o 
   0  -2   6     1957.27     1536.36     39.71 o 
   1  -2   6       54.98      116.50     15.47 o 
   2  -2   6      560.99      456.03     22.15 o 
   3  -2   6      133.91      146.03     38.66 o 
   4  -2   6      536.96      493.92     65.50 o 
   5  -2   6      883.88      812.20     72.61 o 
   6  -2   6      103.73      138.12     34.70 o 
   7  -2   6        2.10       17.88     15.68 o 
   8  -2   6       40.40       40.44     19.86 o 
  -8  -1   6      122.61      132.12     48.58 o 
  -7  -1   6      321.47      284.76     66.24 o 
  -6  -1   6     1522.89     1521.97    109.97 o 
  -5  -1   6     9515.79    10695.82    148.54 o 
  -4  -1   6        4.57       13.28     11.85 o 
  -3  -1   6     1017.79     1052.00     66.61 o 
  -2  -1   6       13.55       18.79      6.49 o 
  -1  -1   6      734.37      661.07     23.25 o 
   0  -1   6     4287.99     4077.67     72.06 o 
   1  -1   6     2879.99     2777.04     79.42 o 
   2  -1   6     1841.26     2281.75     64.56 o 
   3  -1   6     6697.38     7318.83    394.99 o 
   4  -1   6       71.37       59.66     18.51 o 
   5  -1   6     2582.96     2451.38    119.67 o 
   6  -1   6      835.11      759.01     69.31 o 
   7  -1   6      551.43      547.05     53.60 o 
   8  -1   6     2944.82     2621.44    154.52 o 
  -8   0   6      955.07      895.46     76.63 o 
  -7   0   6       64.69       50.55     22.71 o 
  -6   0   6      665.47      760.84    168.24 o 
  -5   0   6        3.38       11.43     13.79 o 
  -4   0   6     1127.58     1092.80     72.70 o 
  -3   0   6      741.43      720.70     47.71 o 
  -2   0   6      108.65      105.48     14.17 o 
  -1   0   6      600.77      654.46     23.36 o 
   0   0   6     2446.88     2368.85     65.75 o 
   1   0   6        0.91       12.82      4.73 o 
   2   0   6      421.16      451.59     16.71 o 
   3   0   6     1594.35     1632.36     62.35 o 
   4   0   6      216.26      210.32     37.93 o 
   5   0   6      208.81      172.66     43.87 o 
   6   0   6        1.25       10.98     18.96 o 
   7   0   6      486.93      448.43     84.83 o 
   8   0   6      262.49      201.30     65.97 o 
  -8   1   6      184.17      171.13     56.69 o 
  -7   1   6        1.44        4.37     18.47 o 
  -6   1   6      435.36      537.20    112.60 o 
  -5   1   6       18.71       35.41     24.76 o 
  -4   1   6     3386.01     3443.80    151.46 o 
  -3   1   6    23345.90    31156.70    903.81 o 
  -2   1   6       96.05      139.73     23.59 o 
  -1   1   6     1329.02     1537.94     43.52 o 
   0   1   6      202.53      202.77     14.71 o 
   1   1   6     2320.95     2082.76     57.30 o 
   2   1   6    14962.16    16891.63   1027.39 o 
   3   1   6     5414.80     5439.09    147.15 o 
   4   1   6       67.93       86.25     18.82 o 
   5   1   6      335.02      320.03     48.96 o 
   6   1   6       92.11       98.29     28.22 o 
   7   1   6     2555.42     2688.37    129.00 o 
   8   1   6     4602.49     4597.67    108.47 o 
  -8   2   6      272.05      255.30     88.79 o 
  -7   2   6       19.07       27.90     21.79 o 
  -6   2   6     3334.23     3644.35    154.16 o 
  -5   2   6      805.80      770.23     71.67 o 
  -4   2   6      301.99      278.12     61.00 o 
  -3   2   6     3622.35     3472.41    145.10 o 
  -2   2   6     6471.01     6682.48    124.00 o 
  -1   2   6     1655.05     1437.42     38.19 o 
   0   2   6      494.12      643.86     24.32 o 
   2   2   6    28059.82    23996.97    974.27 o 
   3   2   6     3287.99     2939.91     91.11 o 
   4   2   6     2974.66     3006.79    106.19 o 
   5   2   6       28.84       34.46      7.58 o 
   6   2   6        8.84       15.73      9.90 o 
   7   2   6     1100.57     1106.83    146.10 o 
   8   2   6      903.38      862.60    161.09 o 
   9   2   6      447.94      363.75    115.19 o 
  -8   3   6      583.87      600.23     87.06 o 
  -7   3   6       55.26       94.42     35.41 o 
  -6   3   6        9.56       12.19     22.64 o 
  -5   3   6     2376.64     2371.58    160.38 o 
  -4   3   6     7033.74     7355.92    214.42 o 
  -3   3   6     7228.86     7664.28    221.81 o 
  -2   3   6       69.56      154.60     34.37 o 
  -1   3   6      559.13      589.28     26.18 o 
   0   3   6      259.00      164.62     10.64 o 
   1   3   6     9839.43    10604.51    222.36 o 
   2   3   6    10738.12    10884.39    314.16 o 
   3   3   6      963.33      865.13     46.87 o 
   4   3   6     3218.76     3889.22    151.82 o 
   5   3   6      142.42      138.39     27.40 o 
   6   3   6     1219.34     1110.65     81.58 o 
   7   3   6     1984.41     2261.84    133.84 o 
   8   3   6      405.94      381.67    101.16 o 
   9   3   6      828.05      705.89    193.50 o 
  -7   4   6      406.03      286.86     90.13 o 
  -6   4   6      651.84      719.36    150.81 o 
  -5   4   6      811.61      800.43     74.36 o 
  -4   4   6     3239.47     3241.53     93.26 o 
  -3   4   6     7911.27     8300.76    240.37 o 
  -2   4   6     3872.42     3622.47    127.91 o 
  -1   4   6      815.64      852.56     54.00 o 
   0   4   6       77.90       37.99      8.59 o 
   1   4   6     7598.92     7511.69    308.32 o 
   2   4   6     9695.63    10927.64    165.43 o 
   3   4   6     1365.09     1127.46     25.78 o 
   4   4   6      864.74     1003.30     50.69 o 
   5   4   6       81.36       91.66     20.28 o 
   6   4   6        7.97       17.24     11.29 o 
   7   4   6     1437.69     1501.20    121.44 o 
   8   4   6      263.59      260.27     66.60 o 
   9   4   6      426.98      407.51    116.88 o 
  -7   5   6      107.94       87.46     38.31 o 
  -6   5   6     1465.47     1483.08    146.74 o 
  -5   5   6     1240.80     1274.07    118.85 o 
  -4   5   6       38.22       41.88     16.66 o 
  -3   5   6      228.15      245.29     54.28 o 
  -2   5   6     2379.41     2558.39     97.96 o 
  -1   5   6     3533.95     3900.21    136.38 o 
   0   5   6     9567.34    10976.01    292.22 o 
   1   5   6       10.25       68.23     11.73 o 
   2   5   6     1237.25     1125.22     26.26 o 
   3   5   6     1575.42     1524.63     58.30 o 
   4   5   6      163.17      174.71     16.48 o 
   5   5   6      151.46      154.95     33.65 o 
   6   5   6     1992.47     2076.72    158.87 o 
   7   5   6     2242.77     2155.76    103.70 o 
   8   5   6       11.50       18.75     24.77 o 
   9   5   6      371.16      349.60    113.36 o 
  -6   6   6      571.81      572.49     64.71 o 
  -5   6   6      506.53      530.04    119.08 o 
  -4   6   6     2797.92     2889.57    139.94 o 
  -3   6   6     1763.96     1787.02    114.61 o 
  -2   6   6     2121.92     1967.63    108.66 o 
  -1   6   6    12990.73    14874.65    379.80 o 
   0   6   6     3416.47     3698.85    128.62 o 
   1   6   6     2250.01     2521.71    108.69 o 
   2   6   6     4508.73     4847.55     90.31 o 
   3   6   6     1320.91     1231.27     60.85 o 
   4   6   6     7522.18     8307.32    235.39 o 
   5   6   6      844.41      901.75    103.56 o 
   6   6   6       24.76       27.96     16.97 o 
   7   6   6        8.32       13.82     33.86 o 
   8   6   6       11.56       41.19     23.53 o 
   9   6   6     1272.91     1369.68    219.27 o 
  -6   7   6      255.43      264.98     57.87 o 
  -5   7   6      662.44      616.32    110.72 o 
  -4   7   6      449.82      443.72     86.26 o 
  -3   7   6     3197.22     3213.78    130.48 o 
  -2   7   6       18.83       11.36     15.26 o 
  -1   7   6     7984.58     8637.13    256.50 o 
   0   7   6      954.84     1044.12     59.50 o 
   1   7   6       38.20       30.19      9.85 o 
   2   7   6      791.47      733.73     40.33 o 
   3   7   6     2700.01     2335.82     83.04 o 
   4   7   6     3687.57     3931.65    165.97 o 
   5   7   6      580.27      546.19     59.52 o 
   6   7   6       18.34       24.50     16.26 o 
   7   7   6      289.54      213.89     76.31 o 
   8   7   6      565.69      566.33    103.10 o 
  -6   8   6       89.71       67.58     30.59 o 
  -5   8   6      385.90      358.75     65.87 o 
  -4   8   6       21.09       29.55     16.41 o 
  -3   8   6      639.72      635.37    109.41 o 
  -2   8   6    13709.29    15226.30    363.61 o 
  -1   8   6     7667.06     8480.09    290.74 o 
   0   8   6     2639.45     2808.61    107.61 o 
   1   8   6       36.68       57.25     13.92 o 
   2   8   6      190.67      171.65     42.92 o 
   3   8   6    12889.10    14291.84    633.20 o 
   4   8   6     7940.10     8210.51    319.36 o 
   5   8   6       40.11       22.77     13.11 o 
   6   8   6      389.33      382.48     94.78 o 
   7   8   6       24.99       35.12     25.40 o 
   8   8   6      463.42      476.48    143.98 o 
  -5   9   6       25.95       16.88     17.33 o 
  -4   9   6        4.57       21.53     15.61 o 
  -3   9   6     1534.74     1482.05    104.10 o 
  -2   9   6     2991.24     3070.18    128.57 o 
  -1   9   6       11.32       13.81     33.75 o 
   0   9   6      430.86      362.57     65.43 o 
   1   9   6     1244.74     1269.86    102.25 o 
   2   9   6      199.37      205.41     46.71 o 
   3   9   6     1808.93     1500.98     81.08 o 
   4   9   6      636.58      568.36     34.23 o 
   5   9   6       12.01       17.06     17.15 o 
   6   9   6       29.61       38.08     22.96 o 
   7   9   6      336.96      344.09     90.04 o 
   8   9   6      711.78      825.80     51.99 o 
  -4  10   6        5.49       29.13     23.32 o 
  -3  10   6      330.45      356.87     88.95 o 
  -2  10   6     2228.36     2461.87    122.62 o 
  -1  10   6      657.20      693.05     59.53 o 
   0  10   6     5740.82     6892.55    257.10 o 
   1  10   6      166.06      215.06     44.57 o 
   2  10   6     1816.90     1723.15    110.12 o 
   3  10   6     2369.41     2466.01    118.42 o 
   4  10   6     1370.55     1405.43     93.54 o 
   5  10   6     1408.25     1517.13    114.18 o 
   6  10   6        3.22        0.65     22.23 o 
   7  10   6       52.83       56.17     27.90 o 
   8  10   6     1112.22     1169.97    157.85 o 
  -4  11   6        2.61       11.13     19.65 o 
  -3  11   6      189.11      193.28     53.18 o 
  -2  11   6      928.81      930.83     48.73 o 
  -1  11   6       64.47       83.57     28.91 o 
   0  11   6      846.48      883.45     88.51 o 
   1  11   6        0.35       14.93     17.76 o 
   2  11   6       11.24        7.70     11.71 o 
   3  11   6     2709.06     2694.02    171.88 o 
   4  11   6       57.91       79.99     22.57 o 
   5  11   6      535.96      518.16    108.29 o 
   6  11   6      286.71      262.19     92.87 o 
   7  11   6      237.16      198.18     66.75 o 
  -3  12   6      448.39      398.67    144.26 o 
  -2  12   6      275.68      236.98     93.95 o 
  -1  12   6      603.09      532.74    101.59 o 
   0  12   6     2732.77     2776.55    216.77 o 
   1  12   6      449.63      418.06     82.32 o 
   2  12   6     1176.24     1082.43     94.48 o 
   3  12   6      269.27      235.63     63.08 o 
   4  12   6       17.39       19.04     12.42 o 
   5  12   6     1247.70     1287.03     65.56 o 
   6  12   6      196.38      191.60     66.70 o 
   7  12   6       59.13       57.27     33.79 o 
  -1  13   6      200.27      191.07     49.54 o 
   0  13   6     3425.09     3479.74    232.18 o 
   1  13   6       72.91       65.91     28.29 o 
   2  13   6      357.10      310.61     84.25 o 
   3  13   6       67.66       42.36     18.95 o 
   4  13   6      152.69      180.68     48.23 o 
   5  13   6     1813.03     1891.71     82.34 o 
   6  13   6      368.54      426.81     56.64 o 
   0  14   6      613.62      604.67     55.60 o 
   1  14   6       19.91       44.74     16.75 o 
   2  14   6      275.09      184.15     51.60 o 
   3  14   6      387.06      266.41     32.28 o 
   4  14   6      424.41      442.93     30.45 o 
   5  14   6      954.74     1030.15    116.42 o 
  -4 -14   7        5.93       10.63     18.66 o 
  -3 -14   7       16.23       35.33     29.66 o 
  -2 -14   7      428.19      376.51    106.28 o 
  -1 -14   7      225.56      217.56    101.02 o 
  -5 -13   7      577.45      570.92    215.82 o 
  -4 -13   7        3.59        4.28     12.04 o 
  -3 -13   7        0.50       -4.48     24.52 o 
  -2 -13   7        0.57       11.71     21.76 o 
  -1 -13   7      963.44      990.90     86.96 o 
   0 -13   7      711.42      644.91    167.21 o 
   1 -13   7       73.73       93.29     46.46 o 
  -6 -12   7      598.59      603.13    241.38 o 
  -5 -12   7      539.42      521.42     48.24 o 
  -4 -12   7       56.58       45.64     20.65 o 
  -3 -12   7      129.19      120.04     38.29 o 
  -2 -12   7     2546.08     2625.44    215.45 o 
  -1 -12   7     2637.02     2877.10    260.48 o 
   0 -12   7      988.24     1025.21    214.46 o 
   1 -12   7       31.15       32.33     27.80 o 
   2 -12   7       69.52       86.51     41.64 o 
  -7 -11   7        6.99       72.40     38.98 o 
  -6 -11   7      772.92      774.65    290.70 o 
  -5 -11   7        0.94       -5.74     23.20 o 
  -4 -11   7      304.27      247.24     60.28 o 
  -3 -11   7      373.21      396.50     92.41 o 
  -2 -11   7      303.76      323.22     74.55 o 
  -1 -11   7      529.20      591.23    128.57 o 
   0 -11   7      218.18      234.25     52.74 o 
   1 -11   7      103.23      115.23     39.47 o 
   2 -11   7     1375.99     1395.86    324.46 o 
   3 -11   7      242.49      215.08     63.76 o 
  -7 -10   7       36.10       33.43     54.87 o 
  -6 -10   7      388.56      350.13     47.07 o 
  -5 -10   7      235.15      191.85     60.32 o 
  -4 -10   7     2310.44     2390.78    175.38 o 
  -3 -10   7     2743.55     2744.01    151.23 o 
  -2 -10   7      604.78      687.05    132.07 o 
  -1 -10   7     4547.40     4502.03    247.09 o 
   0 -10   7       61.54       84.78     32.63 o 
   1 -10   7      826.90      962.13    200.70 o 
   2 -10   7       99.11      145.88     52.78 o 
   3 -10   7      638.73      601.21     56.01 o 
   4 -10   7      364.53      376.91    157.82 o 
  -8  -9   7       27.62       18.78     20.33 o 
  -7  -9   7      463.59      438.85    146.74 o 
  -6  -9   7      446.40      361.61     54.46 o 
  -5  -9   7      384.66      386.07     44.18 o 
  -4  -9   7      144.22      149.33     43.13 o 
  -3  -9   7      214.38      213.70     50.52 o 
  -2  -9   7     1641.34     1772.41    202.15 o 
  -1  -9   7      193.33      152.95     43.96 o 
   0  -9   7       18.69       20.14     29.04 o 
   1  -9   7     2247.36     2328.12    110.92 o 
   2  -9   7     2125.76     2185.54    133.74 o 
   3  -9   7      526.83      533.66     52.18 o 
   4  -9   7      412.91      356.15     80.90 o 
   5  -9   7       67.75       84.87     31.56 o 
  -8  -8   7       46.63       49.91     27.14 o 
  -7  -8   7       46.34       43.06     24.06 o 
  -6  -8   7      569.42      489.29     53.47 o 
  -5  -8   7     1566.85     1571.62     98.17 o 
  -4  -8   7     4873.57     5320.01    249.82 o 
  -3  -8   7     1280.19      979.85    127.02 o 
  -2  -8   7     1033.98     1205.14     98.69 o 
  -1  -8   7     1267.75     1275.51    125.35 o 
   0  -8   7     4062.86     4345.94    183.18 o 
   1  -8   7     4727.24     4769.92    185.83 o 
   2  -8   7     2391.79     2436.45     96.96 o 
   3  -8   7     1122.69     1112.05     99.56 o 
   4  -8   7      961.87      881.18     54.88 o 
   5  -8   7       75.27      119.87     37.47 o 
  -8  -7   7        4.32       33.64     53.10 o 
  -7  -7   7      293.19      242.60     74.96 o 
  -6  -7   7       38.58       33.52     15.85 o 
  -5  -7   7     1519.86     1563.49    121.61 o 
  -4  -7   7      589.53      551.34     43.08 o 
  -3  -7   7     1453.80     1431.06     60.86 o 
  -2  -7   7       65.70       76.37     24.06 o 
  -1  -7   7     1921.18     2099.09    137.90 o 
   0  -7   7      295.42      280.47     38.90 o 
   1  -7   7     3641.70     3673.32     95.89 o 
   2  -7   7      432.69      363.46     34.44 o 
   3  -7   7      415.32      429.41     74.56 o 
   4  -7   7      582.35      495.90     86.76 o 
   5  -7   7      221.50      226.96     59.75 o 
   6  -7   7      749.07      707.53     66.98 o 
  -8  -6   7      190.99      199.86     72.24 o 
  -7  -6   7       30.44       24.81     15.15 o 
  -6  -6   7       20.07       40.90     16.63 o 
  -5  -6   7     2711.07     2795.78     92.02 o 
  -4  -6   7     2146.86     2176.52     93.50 o 
  -3  -6   7        5.06       16.15      8.35 o 
  -2  -6   7     2381.54     2491.08    158.36 o 
  -1  -6   7       71.08      126.97     46.59 o 
   0  -6   7     6428.34     7025.99    171.29 o 
   1  -6   7     1196.11     1096.69     61.13 o 
   2  -6   7       43.27       29.34     12.75 o 
   3  -6   7     1083.48     1018.16     87.41 o 
   4  -6   7     2085.23     2075.19    134.58 o 
   5  -6   7     1122.60     1047.50     86.37 o 
   6  -6   7     1804.83     1793.88    125.52 o 
  -8  -5   7       18.44       39.86     29.10 o 
  -7  -5   7      502.37      518.75     46.64 o 
  -6  -5   7      582.26      595.03     67.11 o 
  -5  -5   7     3151.59     3309.40    131.14 o 
  -4  -5   7      690.42      687.90     77.02 o 
  -3  -5   7     2945.75     3117.31    118.02 o 
  -2  -5   7      738.82      808.99     49.45 o 
  -1  -5   7       98.56       97.27     23.13 o 
   0  -5   7     1767.45     1673.65     82.05 o 
   1  -5   7     6232.12     6382.62    136.71 o 
   2  -5   7     1487.68     1513.57     87.19 o 
   3  -5   7       45.65       46.17     16.12 o 
   4  -5   7      581.47      632.11    110.38 o 
   5  -5   7      411.56      345.65     68.02 o 
   6  -5   7      500.67      537.68     93.02 o 
   7  -5   7      109.34      107.89     32.64 o 
  -8  -4   7       26.68       26.77     17.46 o 
  -7  -4   7       10.43       12.16     12.93 o 
  -6  -4   7      675.19      703.07     60.16 o 
  -5  -4   7     1100.60     1079.23     73.82 o 
  -4  -4   7       21.12       38.87     12.45 o 
  -3  -4   7      177.62      161.80     32.02 o 
  -2  -4   7     4585.17     4660.55    159.95 o 
  -1  -4   7     3504.59     3643.04    130.67 o 
   0  -4   7     4747.69     5382.86    121.66 o 
   1  -4   7     2636.38     2534.63     71.33 o 
   2  -4   7     3029.69     2721.06    101.77 o 
   3  -4   7     2421.21     2304.24    111.47 o 
   4  -4   7     3295.84     3408.86    123.96 o 
   5  -4   7      451.42      366.21     62.55 o 
   6  -4   7      134.05      193.71     41.81 o 
   7  -4   7       48.00       63.64     24.56 o 
  -8  -3   7      390.87      375.13     57.93 o 
  -7  -3   7     1083.89     1239.74     70.58 o 
  -6  -3   7       80.54      102.58     31.32 o 
  -5  -3   7     4397.36     4741.33    170.79 o 
  -4  -3   7       99.63       57.71     22.05 o 
  -3  -3   7      396.26      312.10     36.97 o 
  -2  -3   7     6439.66     6499.38    172.02 o 
  -1  -3   7      638.56      456.55     20.98 o 
   0  -3   7      884.42      873.48     34.07 o 
   1  -3   7      612.36      694.97     27.84 o 
   2  -3   7     2519.55     2218.49     92.71 o 
   3  -3   7    13577.62    15511.98    447.90 o 
   4  -3   7     1576.24     1690.84     88.88 o 
   5  -3   7     1558.01     1470.22     97.68 o 
   6  -3   7      104.34      132.34     31.39 o 
   7  -3   7       46.71       62.41     21.87 o 
   8  -3   7     1441.84     1474.39    165.02 o 
  -8  -2   7      409.76      434.49     56.64 o 
  -7  -2   7      256.34      375.89     97.92 o 
  -6  -2   7      127.42      115.30     31.92 o 
  -5  -2   7       55.37       39.76     15.36 o 
  -4  -2   7     2152.05     2014.64    112.01 o 
  -3  -2   7     3619.06     3127.63    132.61 o 
  -2  -2   7    12077.74    13699.05    255.23 o 
  -1  -2   7     2332.41     1898.25     61.59 o 
   0  -2   7     5895.04     7463.30    106.61 o 
   1  -2   7      549.10      388.47     19.66 o 
   2  -2   7     1431.86     1300.47     54.09 o 
   3  -2   7     4268.41     4183.98    168.31 o 
   4  -2   7     2395.37     2323.26    112.23 o 
   5  -2   7     1507.54     1521.46     97.92 o 
   6  -2   7       65.75       65.19     22.96 o 
   7  -2   7      714.65      730.16     68.49 o 
   8  -2   7      258.23      286.78     83.82 o 
  -8  -1   7     3368.70     3458.97    330.86 o 
  -7  -1   7      262.51      302.54     87.03 o 
  -6  -1   7       93.09      130.49     36.47 o 
  -5  -1   7     4196.24     4374.22    152.60 o 
  -4  -1   7      894.74      776.42     92.83 o 
  -3  -1   7    13398.96    14879.14    311.02 o 
  -2  -1   7     3507.17     2991.51     48.57 o 
  -1  -1   7      279.16      196.55     17.58 o 
   0  -1   7     1999.17     2134.44     55.57 o 
   1  -1   7     8547.95     9718.03    276.27 o 
   2  -1   7       84.61       41.34      8.52 o 
   3  -1   7    11481.25    12968.22    268.98 o 
   4  -1   7     2512.23     2269.81    110.58 o 
   5  -1   7     4123.74     4490.12    150.26 o 
   6  -1   7     2176.49     2105.17    161.26 o 
   7  -1   7      313.49      364.81     73.97 o 
   8  -1   7     2849.10     2874.35    186.06 o 
  -8   0   7        4.16       13.39     14.70 o 
  -7   0   7      852.78      949.35    100.41 o 
  -6   0   7       38.02       55.08     23.18 o 
  -5   0   7      990.65      971.10     84.60 o 
  -4   0   7      508.52      402.55     50.05 o 
  -3   0   7      757.75      520.46     46.71 o 
  -2   0   7     2965.36     2568.74     34.81 o 
  -1   0   7      634.40      797.31     27.84 o 
   0   0   7      320.18      298.28     17.22 o 
   1   0   7     1411.88     1211.01     32.75 o 
   2   0   7    15654.88    20182.14    634.87 o 
   3   0   7     4642.21     4205.26    129.14 o 
   4   0   7      314.88      266.33     41.35 o 
   5   0   7      735.02      833.53     70.42 o 
   6   0   7       74.37      131.43     40.36 o 
   7   0   7      458.88      513.67     84.12 o 
   8   0   7     1601.53     1434.58    129.70 o 
  -8   1   7      878.60      790.49     80.62 o 
  -7   1   7      304.85      264.49     73.78 o 
  -6   1   7      953.76     1018.86     95.28 o 
  -5   1   7       52.95       55.37     20.29 o 
  -4   1   7     6064.10     6702.83    200.52 o 
  -3   1   7    13639.22    16509.91    350.96 o 
  -2   1   7      776.10      810.69     40.40 o 
  -1   1   7     4374.53     4538.77    104.24 o 
   0   1   7     3953.66     4093.85     66.40 o 
   1   1   7      290.23      348.79     17.38 o 
   2   1   7     5381.46     5660.29    125.51 o 
   3   1   7      690.59      951.22     51.46 o 
   4   1   7      300.22      251.22     33.58 o 
   5   1   7     5853.38     6350.61    202.80 o 
   6   1   7      289.67      364.20     74.45 o 
   7   1   7      571.26      578.88     61.54 o 
   8   1   7       15.22       10.58     18.86 o 
  -8   2   7      165.19      130.16     53.96 o 
  -7   2   7      176.04      144.47     49.17 o 
  -6   2   7       27.60       33.28     19.77 o 
  -5   2   7     2182.02     2314.07    148.44 o 
  -4   2   7     1051.44     1049.07     99.77 o 
  -3   2   7     5062.70     5581.26    190.18 o 
  -2   2   7       21.75       28.23     11.23 o 
  -1   2   7      760.24      521.88     24.73 o 
   0   2   7     5422.59     5567.77    164.95 o 
   1   2   7     2821.80     2989.45     83.27 o 
   2   2   7     4623.72     4835.69    140.43 o 
   3   2   7      312.88      291.81     22.86 o 
   4   2   7     6659.79     7281.83    311.29 o 
   5   2   7     9826.10    11376.21    610.95 o 
   6   2   7       18.73       21.52      8.46 o 
   7   2   7       18.89       21.83     10.97 o 
   8   2   7      974.34      888.24    194.15 o 
  -7   3   7      366.35      393.43     53.91 o 
  -6   3   7     4954.28     4856.53    362.25 o 
  -5   3   7       14.11       14.66     24.18 o 
  -4   3   7     2813.41     2849.40    141.59 o 
  -3   3   7      800.05      761.28     68.80 o 
  -2   3   7     7070.37     7260.24    134.93 o 
  -1   3   7    19122.91    22294.11    223.28 o 
   1   3   7       63.41       58.25     17.91 o 
   2   3   7     5706.01     6179.50    177.74 o 
   3   3   7     2090.46     1714.43     65.09 o 
   4   3   7     3881.44     3498.35    114.28 o 
   5   3   7      995.31      875.65     70.35 o 
   6   3   7      111.86       74.04     19.91 o 
   7   3   7        7.81       24.63     12.28 o 
   8   3   7       63.71      117.98     44.16 o 
   9   3   7      222.19      268.40     74.90 o 
  -7   4   7      876.23      828.98    103.04 o 
  -6   4   7      828.39      836.23     65.56 o 
  -5   4   7       17.64       18.85     26.93 o 
  -4   4   7      909.76      945.61     95.81 o 
  -3   4   7     2391.61     2417.60    121.13 o 
  -2   4   7     1154.42      986.87     44.31 o 
  -1   4   7     8151.34     8018.85    146.35 o 
   0   4   7      208.12      133.36     10.06 o 
   1   4   7        6.43       14.53     11.96 o 
   2   4   7      666.32      793.02     48.73 o 
   3   4   7     2612.00     2195.75     92.26 o 
   4   4   7     9175.77     9788.23    396.00 o 
   5   4   7    10858.06    11428.27    302.97 o 
   6   4   7       92.85       65.71     15.99 o 
   7   4   7        2.59       15.80     21.20 o 
   8   4   7      474.88      528.98    122.16 o 
   9   4   7      565.29      559.91    155.53 o 
  -7   5   7      351.34      296.66    115.84 o 
  -6   5   7     1207.69     1032.06     84.56 o 
  -5   5   7      649.89      656.65     97.00 o 
  -4   5   7     4271.65     4597.32    177.32 o 
  -3   5   7     2251.65     2136.50    116.42 o 
  -2   5   7     2001.65     1867.83    102.70 o 
  -1   5   7     4601.15     5045.45    147.86 o 
   0   5   7     1147.38      924.75     56.39 o 
   1   5   7     3520.77     4680.51    244.02 o 
   2   5   7      183.16      142.63     14.31 o 
   3   5   7     2604.54     2279.67     75.85 o 
   4   5   7     2470.24     2568.29     87.63 o 
   5   5   7      560.64      523.97     31.27 o 
   6   5   7      184.39      165.07     21.10 o 
   7   5   7       28.13       42.50     19.26 o 
   8   5   7       91.37      154.19     51.37 o 
   9   5   7     1007.42     1045.09    143.89 o 
  -6   6   7      926.52      930.21     93.52 o 
  -5   6   7        6.84       20.23     19.89 o 
  -4   6   7       25.61       15.52     21.39 o 
  -3   6   7     1350.39     1310.35     96.21 o 
  -2   6   7     1671.18     1561.42     84.52 o 
  -1   6   7    13691.33    17968.26    803.81 o 
   0   6   7       68.29       48.51     14.42 o 
   1   6   7     1912.87     2138.46     94.10 o 
   2   6   7       76.37       71.87     14.48 o 
   3   6   7     5469.33     5585.99    122.16 o 
   4   6   7     9108.05    11052.71    253.80 o 
   5   6   7       60.14       50.42     11.96 o 
   6   6   7     1377.35     1548.96    152.48 o 
   7   6   7      199.87      285.06     74.68 o 
   8   6   7        2.01       25.81     21.49 o 
  -6   7   7      155.46      109.61     41.38 o 
  -5   7   7       48.52       62.65     23.48 o 
  -4   7   7     1678.77     1697.79    116.09 o 
  -3   7   7      745.75      766.59    106.62 o 
  -2   7   7     1874.41     1768.46    102.43 o 
  -1   7   7      447.63      421.92     56.61 o 
   0   7   7       80.27       74.05     16.78 o 
   1   7   7     1497.66     1626.06    126.91 o 
   2   7   7      118.08      124.27     20.45 o 
   3   7   7      452.67      442.76     35.38 o 
   4   7   7     1115.15     1026.13     55.79 o 
   5   7   7      183.97      147.06     34.44 o 
   6   7   7     2186.54     2477.16    198.30 o 
   7   7   7        9.08       -9.61     21.40 o 
   8   7   7        0.69       25.11     23.69 o 
  -5   8   7      487.84      515.57    145.34 o 
  -4   8   7      210.28      224.85     58.95 o 
  -3   8   7      689.83      585.57     52.63 o 
  -2   8   7     1424.63     1328.62    138.91 o 
  -1   8   7     1776.60     1848.51     99.09 o 
   0   8   7     4468.70     4605.56    164.08 o 
   1   8   7    10498.47    12071.80    310.64 o 
   2   8   7     1790.36     1826.70     50.48 o 
   3   8   7      159.83      150.25     24.96 o 
   4   8   7       51.45       38.67     10.73 o 
   5   8   7     1038.28     1071.00     77.49 o 
   6   8   7     2419.43     2740.54    193.00 o 
   7   8   7      462.78      413.48    125.59 o 
   8   8   7      153.96      137.54     59.41 o 
  -5   9   7      403.21      369.72    118.51 o 
  -4   9   7      623.61      582.65    125.14 o 
  -3   9   7      220.48      149.85     37.43 o 
  -2   9   7     3080.46     3015.42    125.27 o 
  -1   9   7       63.24       66.83     19.02 o 
   0   9   7      406.29      415.68     50.38 o 
   1   9   7      578.01      562.20     41.89 o 
   2   9   7      679.16      611.02     37.76 o 
   3   9   7      151.76      177.27     46.09 o 
   4   9   7      606.10      513.64     42.29 o 
   5   9   7      188.34      203.56     58.73 o 
   6   9   7     3045.02     3275.55    192.89 o 
   7   9   7       89.20       73.96     34.45 o 
   8   9   7       91.69      114.23     47.26 o 
  -4  10   7      793.39      808.28    130.17 o 
  -3  10   7      136.96      142.27     44.59 o 
  -2  10   7      532.74      473.31    103.54 o 
  -1  10   7      643.73      665.92     52.78 o 
   0  10   7     1050.16     1217.82    116.57 o 
   1  10   7     3140.30     3336.44    127.47 o 
   2  10   7       69.92       64.58     15.13 o 
   3  10   7       54.57       27.61     10.48 o 
   4  10   7      342.03      377.23     41.59 o 
   5  10   7      955.90      984.52     46.38 o 
   6  10   7     1275.59     1344.59    124.03 o 
   7  10   7        3.55       38.31     15.65 o 
  -3  11   7      169.70      132.14     35.42 o 
  -2  11   7       25.04       13.51     16.77 o 
  -1  11   7       44.82       40.15     20.94 o 
   0  11   7     5446.52     6220.75    280.66 o 
   1  11   7     2902.01     3135.11    184.93 o 
   2  11   7      584.06      584.93     37.32 o 
   3  11   7      109.44      107.76     38.87 o 
   4  11   7      121.13       61.47     22.27 o 
   5  11   7     3491.97     3622.56    288.05 o 
   6  11   7     1064.63     1230.86    133.49 o 
   7  11   7      659.90      690.09     71.92 o 
  -2  12   7       18.32       24.13     23.79 o 
  -1  12   7      303.86      272.31     64.23 o 
   0  12   7     1464.74     1721.76    150.87 o 
   1  12   7        3.87       17.28     17.65 o 
   2  12   7      289.16      204.65     45.13 o 
   3  12   7      438.52      337.09     63.01 o 
   4  12   7       10.37        9.91     11.40 o 
   5  12   7     1098.41     1137.68     70.92 o 
   6  12   7        2.25       23.01     13.76 o 
  -1  13   7      196.22      161.29     56.13 o 
   0  13   7     1502.47     1692.96    110.26 o 
   1  13   7      451.52      344.62    100.13 o 
   2  13   7     2684.13     2460.30    136.61 o 
   3  13   7       36.06       53.46     18.19 o 
   4  13   7        0.59       14.06     15.49 o 
   5  13   7     1112.75     1123.06     81.69 o 
   6  13   7      540.99      458.92     49.89 o 
   1  14   7      429.92      415.51     39.61 o 
   2  14   7      112.34      102.67     34.16 o 
   3  14   7       57.39       50.45     17.60 o 
   4  14   7        1.40        9.78     14.27 o 
  -3 -14   8      272.23      277.07     84.31 o 
  -2 -14   8      316.92      289.55    111.06 o 
  -5 -13   8       80.86       54.89     29.79 o 
  -4 -13   8      627.01      646.64     91.16 o 
  -3 -13   8      581.03      602.84    145.83 o 
  -2 -13   8      237.77      253.05     60.78 o 
  -1 -13   8        9.16       13.94     21.87 o 
   0 -13   8      430.19      326.45    109.30 o 
   1 -13   8      293.89      274.80     77.73 o 
  -6 -12   8        1.32       23.01     39.29 o 
  -5 -12   8       57.75       44.30     23.46 o 
  -4 -12   8     1684.90     1597.68    173.44 o 
  -3 -12   8      980.72     1082.59     99.72 o 
  -2 -12   8       24.53       45.40     18.01 o 
  -1 -12   8       47.94       60.33     38.81 o 
   0 -12   8      790.37      674.59    146.25 o 
   1 -12   8      204.69      225.36     57.53 o 
   2 -12   8      986.81      957.12    187.85 o 
  -6 -11   8      340.43      206.98    120.41 o 
  -5 -11   8       45.36       46.79     26.23 o 
  -4 -11   8      411.01      449.23     57.11 o 
  -3 -11   8        9.32       34.66     26.50 o 
  -2 -11   8      274.27      249.47     80.84 o 
  -1 -11   8       19.86       21.57     33.93 o 
   0 -11   8      174.95      181.55     50.47 o 
   1 -11   8      431.67      441.98     90.21 o 
   2 -11   8      891.81      809.46    213.78 o 
   3 -11   8      134.87      113.32     34.21 o 
  -7 -10   8      105.22       79.61     30.93 o 
  -6 -10   8        3.09        9.80     15.28 o 
  -5 -10   8        1.15       15.86     24.81 o 
  -4 -10   8     1949.69     1862.23    129.30 o 
  -3 -10   8     1351.71     1585.24    122.28 o 
  -2 -10   8      636.95      651.43    135.09 o 
  -1 -10   8      382.38      396.26     77.94 o 
   0 -10   8       84.72      120.66     35.63 o 
   1 -10   8      765.25      806.73    163.75 o 
   2 -10   8      136.44      135.30     32.49 o 
   3 -10   8       20.48        8.63     32.60 o 
   4 -10   8      238.40      221.80     65.04 o 
  -7  -9   8      260.55      163.22     67.69 o 
  -6  -9   8      966.28      891.20     44.38 o 
  -5  -9   8       22.71       23.05     11.62 o 
  -4  -9   8     2315.62     2367.63    145.42 o 
  -3  -9   8       32.81       67.55     23.88 o 
  -2  -9   8      105.49       74.07     26.38 o 
  -1  -9   8      190.14      148.86     41.31 o 
   0  -9   8     5646.80     6029.82    268.61 o 
   1  -9   8     3616.29     3602.14    140.75 o 
   2  -9   8      336.03      332.19     27.56 o 
   3  -9   8       22.55       32.87     16.65 o 
   4  -9   8     1168.01     1235.74    112.34 o 
   5  -9   8     1859.95     1907.10    201.85 o 
  -8  -8   8      621.14      529.51    120.27 o 
  -7  -8   8      708.49      747.01     68.50 o 
  -6  -8   8      663.62      665.62     60.60 o 
  -5  -8   8      191.98      136.84     43.58 o 
  -4  -8   8        6.13       14.44      7.14 o 
  -3  -8   8       56.00       50.00     24.37 o 
  -2  -8   8     6567.21     7367.90    293.44 o 
  -1  -8   8     5490.56     5859.85    236.47 o 
   0  -8   8      266.49      265.44     64.20 o 
   1  -8   8      341.25      371.00     39.62 o 
   2  -8   8      118.21      128.77     32.48 o 
   3  -8   8      634.82      634.36     67.54 o 
   4  -8   8     1208.68     1211.90     73.02 o 
   5  -8   8      365.31      364.09     97.10 o 
  -8  -7   8      671.62      741.60     93.84 o 
  -7  -7   8      746.91      851.90     48.87 o 
  -6  -7   8     1262.77     1262.82     57.68 o 
  -5  -7   8        1.35       20.20     13.64 o 
  -4  -7   8     1040.55     1068.64     67.60 o 
  -3  -7   8      116.93      126.29     39.99 o 
  -2  -7   8     3862.18     4341.64    206.32 o 
  -1  -7   8     5776.84     6186.73    246.04 o 
   0  -7   8     1882.87     1793.16     88.94 o 
   1  -7   8     5219.93     5539.22    152.65 o 
   2  -7   8     1332.24     1249.31     75.63 o 
   3  -7   8     2851.37     3001.57    117.79 o 
   4  -7   8     1853.49     2028.78     81.97 o 
   5  -7   8      272.34      293.64     82.12 o 
   6  -7   8      328.36      242.37     73.91 o 
  -8  -6   8      789.83      807.99     69.81 o 
  -7  -6   8      850.48      898.77     60.36 o 
  -6  -6   8        4.21       -0.26     15.03 o 
  -5  -6   8      121.29      124.84     35.20 o 
  -4  -6   8     1106.87     1214.66     71.34 o 
  -3  -6   8     4364.03     4466.89    112.96 o 
  -2  -6   8      524.19      496.70     48.93 o 
  -1  -6   8     1402.64     1255.48     67.93 o 
   0  -6   8      559.30      692.05     50.54 o 
   1  -6   8        4.72       33.83     14.71 o 
   2  -6   8     9488.12     9768.01    317.54 o 
   3  -6   8      144.57      143.84     33.08 o 
   4  -6   8     3517.40     3488.64    142.16 o 
   5  -6   8        3.35       11.71     17.07 o 
   6  -6   8     1043.90     1004.09     89.54 o 
  -8  -5   8      324.50      318.05    124.11 o 
  -7  -5   8      718.35      738.68     70.56 o 
  -6  -5   8     1181.11     1159.47     91.71 o 
  -5  -5   8       10.45        2.95     20.36 o 
  -4  -5   8      970.87      981.90    101.22 o 
  -3  -5   8     7551.93     8369.44    203.88 o 
  -2  -5   8     3532.42     3540.96    130.65 o 
  -1  -5   8     3716.32     3775.80    152.70 o 
   0  -5   8        4.83        6.16      3.90 o 
   1  -5   8     7430.35     8773.50    286.12 o 
   2  -5   8      113.65      118.09     27.26 o 
   3  -5   8     7912.80     8467.20    279.62 o 
   4  -5   8     3063.32     2985.05    116.88 o 
   5  -5   8      194.66      177.54     54.12 o 
   6  -5   8      542.31      543.69    114.52 o 
   7  -5   8       23.96       31.68     23.83 o 
  -8  -4   8       65.88       57.04     29.28 o 
  -7  -4   8      381.69      455.27    110.28 o 
  -6  -4   8      274.04      294.49     79.77 o 
  -5  -4   8       24.39       34.27     16.65 o 
  -4  -4   8     1487.83     1503.68     82.01 o 
  -3  -4   8     4402.78     4614.21    128.03 o 
  -2  -4   8     1975.18     1932.64     84.52 o 
  -1  -4   8        5.21       34.33      9.88 o 
   0  -4   8     2335.12     2471.32     62.72 o 
   1  -4   8      178.38      184.84     24.28 o 
   2  -4   8     1902.33     1719.38     92.83 o 
   3  -4   8       59.69       46.81     15.87 o 
   4  -4   8      918.46      890.85     81.16 o 
   5  -4   8        3.39       17.25     14.88 o 
   6  -4   8     2984.18     2880.87    132.47 o 
   7  -4   8        5.48        2.31     29.17 o 
  -8  -3   8     1741.89     1684.06    124.04 o 
  -7  -3   8      590.09      594.92     56.00 o 
  -6  -3   8     1226.11     1122.46     60.77 o 
  -5  -3   8      430.19      501.69    111.89 o 
  -4  -3   8     2146.94     2091.62    108.74 o 
  -3  -3   8      132.03      118.40     25.52 o 
  -2  -3   8      565.65      546.44     34.47 o 
  -1  -3   8      370.52      409.64     28.53 o 
   0  -3   8    30922.36    30041.06    302.90 o 
   1  -3   8    14978.04    18946.41    423.01 o 
   2  -3   8     9179.58    10393.58    187.78 o 
   3  -3   8     2101.85     2154.88     98.34 o 
   4  -3   8      228.15      245.09     52.96 o 
   5  -3   8     2894.16     2904.12    157.66 o 
   6  -3   8     2734.44     2782.83    199.28 o 
   7  -3   8        6.57       19.07     17.40 o 
  -8  -2   8       69.13       38.58     21.94 o 
  -7  -2   8       23.95       25.03     25.18 o 
  -6  -2   8      565.11      513.02     71.05 o 
  -5  -2   8     4993.13     5530.81    188.58 o 
  -4  -2   8     1189.25     1212.78     86.93 o 
  -3  -2   8      893.28      929.22     90.32 o 
  -2  -2   8      615.70      601.53     41.73 o 
  -1  -2   8     1711.24     1540.50     56.95 o 
   0  -2   8      667.61      449.08     23.41 o 
   1  -2   8     4960.65     4895.96    131.15 o 
   2  -2   8      922.14     1026.89     58.75 o 
   3  -2   8       44.76       87.83     23.18 o 
   4  -2   8       76.95      101.29     27.39 o 
   5  -2   8      997.37     1060.94    144.31 o 
   6  -2   8      359.60      395.96     78.66 o 
   7  -2   8       10.18        7.18     19.98 o 
   8  -2   8        6.67       13.25     17.42 o 
  -8  -1   8      134.60      118.89     41.84 o 
  -7  -1   8      117.67       93.71     28.47 o 
  -6  -1   8     2794.20     3012.34    132.33 o 
  -5  -1   8     4396.62     4677.48    163.89 o 
  -4  -1   8       21.57       41.40     14.81 o 
  -3  -1   8      502.37      554.83     37.93 o 
  -2  -1   8     1187.59     1261.18     50.34 o 
  -1  -1   8     8402.22     8406.43    323.00 o 
   0  -1   8    14923.89    17959.69    308.91 o 
   1  -1   8     6275.39     6357.60    265.03 o 
   2  -1   8     6948.13     8276.46    257.13 o 
   3  -1   8      248.10      168.93     47.15 o 
   4  -1   8      556.44      478.10     50.62 o 
   5  -1   8     6059.58     6195.28    227.05 o 
   6  -1   8     4234.85     4253.25    188.10 o 
   7  -1   8     1140.60      994.03     70.26 o 
   8  -1   8       40.31       37.24     14.48 o 
  -8   0   8     1258.12     1188.95     61.06 o 
  -7   0   8      528.64      533.68    117.97 o 
  -6   0   8      414.71      469.80    102.02 o 
  -5   0   8     4950.69     5488.19    206.74 o 
  -4   0   8     2703.46     2719.35    133.13 o 
  -3   0   8      775.83     1027.55     79.65 o 
  -2   0   8     1052.37     1104.88     58.46 o 
  -1   0   8     9587.53    10056.82    337.69 o 
   0   0   8    15347.79    18399.64    463.78 o 
   1   0   8     1814.52     1348.84     47.10 o 
   2   0   8      276.99      302.98     22.81 o 
   3   0   8      265.79      190.33     35.41 o 
   4   0   8       13.96       35.93     15.14 o 
   5   0   8     3870.97     3955.77    141.04 o 
   6   0   8     1144.85     1092.55     89.62 o 
   7   0   8      681.09      683.43     91.76 o 
   8   0   8       10.34       17.62     14.31 o 
  -8   1   8      134.12      118.01     48.17 o 
  -7   1   8      461.10      443.45    109.10 o 
  -6   1   8     1637.47     1747.87    123.06 o 
  -5   1   8     1337.80     1324.74     95.71 o 
  -4   1   8     1479.51     1584.96     87.56 o 
  -3   1   8      709.28      728.46     69.36 o 
  -2   1   8     3448.97     3739.40    132.13 o 
  -1   1   8    16912.40    19768.82   1115.32 o 
   0   1   8    10142.94    10629.05    270.05 o 
   1   1   8     2846.83     2545.77     86.22 o 
   2   1   8     6462.60     8030.99    247.11 o 
   3   1   8        5.87       17.56      8.43 o 
   4   1   8     4189.73     4300.61    216.77 o 
   5   1   8     1944.30     1938.40     99.99 o 
   6   1   8      167.08      154.74     47.52 o 
   7   1   8     2360.96     2230.99    102.76 o 
   8   1   8      412.45      433.22    164.55 o 
  -8   2   8      121.57      102.41     49.04 o 
  -7   2   8      149.97      143.23     65.38 o 
  -6   2   8     1405.81     1487.22    113.52 o 
  -5   2   8     1235.21     1092.15     93.83 o 
  -4   2   8        0.54       15.47     18.07 o 
  -3   2   8     7511.15     8550.69    481.72 o 
  -2   2   8     2640.16     2776.14    103.69 o 
  -1   2   8    12555.47    14751.82    648.44 o 
   0   2   8       60.13      150.23     12.78 o 
   1   2   8     3146.91     3569.15     58.71 o 
   2   2   8      929.13      984.32     52.77 o 
   3   2   8       19.60       23.13      6.12 o 
   4   2   8        3.23       33.05     11.79 o 
   5   2   8     7693.90     7859.47    584.29 o 
   6   2   8      405.19      458.43     58.58 o 
   7   2   8     2492.75     2710.72    133.58 o 
   8   2   8       19.85       21.95     26.91 o 
  -7   3   8      639.85      713.08    177.01 o 
  -6   3   8      511.97      453.46     82.06 o 
  -5   3   8        0.04       12.05     14.84 o 
  -4   3   8     2655.72     2540.76    127.15 o 
  -3   3   8      723.93      686.81     68.40 o 
  -2   3   8     2645.83     2775.79    103.11 o 
  -1   3   8     1365.99     1730.18     72.04 o 
   0   3   8     1236.11     1054.74     93.97 o 
   1   3   8     4156.75     3931.92    239.91 o 
   2   3   8     7934.17     8062.10    322.38 o 
   3   3   8      619.85      602.82     34.87 o 
   4   3   8     3352.32     3323.98    109.14 o 
   5   3   8       14.84       13.53      6.25 o 
   6   3   8      740.17      765.50     49.56 o 
   7   3   8     1039.65     1049.37     44.06 o 
   8   3   8      301.72      370.02    101.31 o 
  -7   4   8      155.16      111.04     44.48 o 
  -6   4   8      311.35      341.55     97.00 o 
  -5   4   8        6.10       13.46     17.09 o 
  -4   4   8     5971.83     6410.00    236.37 o 
  -3   4   8     7996.51     8202.76    360.90 o 
  -2   4   8      203.38      214.66     27.33 o 
  -1   4   8     4557.46     5096.69    104.15 o 
   0   4   8      249.46      240.11     18.59 o 
   1   4   8     3462.57     3104.04    154.44 o 
   2   4   8     1545.18     1366.55     61.89 o 
   3   4   8     2114.46     2014.00     89.62 o 
   4   4   8     1258.36     1080.89     78.49 o 
   5   4   8      991.74      917.66     73.68 o 
   6   4   8      969.08      988.89     55.46 o 
   7   4   8     4946.89     5321.95    297.22 o 
   8   4   8      102.39      155.44     59.68 o 
  -7   5   8       92.53       65.92     25.70 o 
  -6   5   8       26.12       38.30     26.01 o 
  -5   5   8      568.90      530.19    100.22 o 
  -4   5   8      126.09       90.80     27.85 o 
  -3   5   8     4097.55     4066.07    143.27 o 
  -2   5   8        2.97        8.40      9.47 o 
  -1   5   8      948.88      811.22     49.44 o 
   0   5   8     2502.87     2989.50    136.54 o 
   1   5   8     5092.46     5090.04    138.15 o 
   2   5   8     6399.13     6471.83    134.48 o 
   3   5   8      729.82      564.86     33.69 o 
   4   5   8       96.05      125.01     17.41 o 
   5   5   8       16.05       16.53      6.03 o 
   6   5   8     2241.77     2312.65    105.81 o 
   7   5   8     1874.33     2015.58    138.32 o 
   8   5   8       49.54       82.49     47.61 o 
  -6   6   8        3.83        7.13     21.95 o 
  -5   6   8      545.88      511.96     92.80 o 
  -4   6   8     9446.36    10877.54    302.77 o 
  -3   6   8      650.76      636.48    105.75 o 
  -2   6   8      438.89      442.50     75.73 o 
  -1   6   8       28.32       19.64      8.02 o 
   0   6   8      507.56      413.60     23.56 o 
   1   6   8    21018.07    26282.98    422.71 o 
   2   6   8     6999.28     7781.34    292.11 o 
   3   6   8       22.09       46.75     12.25 o 
   4   6   8     1495.64     1344.54     64.08 o 
   5   6   8      955.20      893.69     58.32 o 
   6   6   8     2926.32     3199.08    285.03 o 
   7   6   8      432.36      488.79    121.82 o 
   8   6   8       47.65       39.96     20.84 o 
  -6   7   8       18.65       16.92     20.95 o 
  -5   7   8      218.79      204.48     55.93 o 
  -4   7   8     2327.30     2218.72     91.09 o 
  -3   7   8       46.00       59.62     20.57 o 
  -2   7   8       69.42       64.63     22.62 o 
  -1   7   8       38.63       33.35     12.34 o 
   0   7   8       77.81      108.44     22.88 o 
   1   7   8     2826.70     2587.18    104.30 o 
   2   7   8       19.56       18.83      8.61 o 
   3   7   8      118.35       99.95     24.45 o 
   4   7   8      134.26       91.19     24.02 o 
   5   7   8       18.44       14.79      4.28 o 
   6   7   8     2248.63     2339.83    183.29 o 
   7   7   8      561.38      529.55    109.67 o 
   8   7   8      150.06      160.99     54.10 o 
  -5   8   8      732.35      740.38    167.66 o 
  -4   8   8      398.87      436.64    106.75 o 
  -3   8   8        0.33       12.82     18.89 o 
  -2   8   8     1472.78     1392.77    138.01 o 
  -1   8   8      312.41      311.91     67.02 o 
   0   8   8      930.80      816.56     56.25 o 
   1   8   8     6299.44     6714.50    182.21 o 
   2   8   8       97.83       78.99     22.36 o 
   3   8   8     5017.15     5091.77    173.10 o 
   4   8   8        1.50        5.86      8.89 o 
   5   8   8        5.54       11.34      5.88 o 
   6   8   8     1699.06     1791.78    142.32 o 
   7   8   8      106.46       86.14     32.16 o 
   8   8   8      117.46      141.01     44.99 o 
  -5   9   8       26.02       15.86     19.61 o 
  -4   9   8      269.31      256.94     79.87 o 
  -3   9   8      534.34      504.17    104.22 o 
  -2   9   8     2002.67     1908.26    124.49 o 
  -1   9   8       43.74       44.18     20.92 o 
   0   9   8       13.34       18.86     13.11 o 
   1   9   8     1690.04     1668.21    107.67 o 
   2   9   8       79.95       74.51     25.15 o 
   3   9   8      222.69      186.49     27.46 o 
   4   9   8       62.33       74.81     19.21 o 
   5   9   8      726.23      825.07     53.93 o 
   6   9   8     2578.41     2537.14    155.51 o 
   7   9   8       37.97       29.86     20.52 o 
   8   9   8      585.76      598.59     63.38 o 
  -4  10   8        8.39       17.82     28.72 o 
  -3  10   8      882.60      896.48     63.24 o 
  -2  10   8     2220.80     2402.61    146.87 o 
  -1  10   8       54.51       45.78     17.55 o 
   0  10   8      464.37      409.70     88.99 o 
   1  10   8        3.64       11.65     25.90 o 
   2  10   8     3715.08     3801.86    145.78 o 
   3  10   8     4012.27     4217.15    179.03 o 
   4  10   8      568.49      561.57     40.30 o 
   5  10   8        1.03       11.65     20.17 o 
   6  10   8      104.56       70.94     28.79 o 
   7  10   8      826.35      886.49     69.51 o 
  -3  11   8     2116.25     2313.42    153.61 o 
  -2  11   8     1280.84     1399.10     86.70 o 
  -1  11   8       45.98       39.87     19.06 o 
   0  11   8        2.55        1.97     22.82 o 
   1  11   8      463.98      460.72    123.99 o 
   2  11   8     1214.00     1283.64     60.78 o 
   3  11   8     3330.31     3581.35    161.97 o 
   4  11   8      565.71      554.41     58.98 o 
   5  11   8        8.70        4.24     14.10 o 
   6  11   8      241.37      192.01     61.37 o 
   7  11   8      135.13      129.13     57.83 o 
  -2  12   8      777.92      780.24     83.76 o 
  -1  12   8       83.71       59.67     18.99 o 
   0  12   8        2.68       18.23     12.02 o 
   1  12   8      411.26      318.21     74.46 o 
   2  12   8     1427.52     1527.79    113.29 o 
   3  12   8      922.89      849.84     39.60 o 
   4  12   8        3.54        2.61     19.76 o 
   5  12   8       22.03       17.28     16.86 o 
   6  12   8       42.74       66.20     26.66 o 
  -1  13   8       89.15       72.52     19.72 o 
   0  13   8       13.83       13.95     23.52 o 
   1  13   8       15.73       20.33     11.43 o 
   2  13   8     1697.49     1721.00    104.18 o 
   3  13   8      632.87      516.61     78.78 o 
   4  13   8       11.97       27.26     32.82 o 
   5  13   8      267.67      280.09    104.37 o 
   1  14   8       70.47       62.59     40.98 o 
   2  14   8     1263.85     1126.23    145.68 o 
   3  14   8       42.47       26.08     11.90 o 
   4  14   8       22.74        8.39     27.13 o 
  -4 -13   9       14.49        5.05     21.13 o 
  -3 -13   9       42.33       47.70     21.12 o 
  -2 -13   9       22.74       70.92     28.94 o 
  -1 -13   9       60.35       78.47     37.43 o 
   0 -13   9      750.68      615.47    164.65 o 
  -5 -12   9      126.15      128.35     45.73 o 
  -4 -12   9       71.36       43.53     28.06 o 
  -3 -12   9     2031.81     2030.66    155.90 o 
  -2 -12   9       12.74       33.85     24.90 o 
  -1 -12   9     2313.51     2477.09    177.42 o 
   0 -12   9      425.02      464.04    120.33 o 
   1 -12   9      833.49      756.51     94.60 o 
   2 -12   9      634.80      501.36    227.10 o 
  -6 -11   9        7.26       27.57     39.80 o 
  -5 -11   9      808.49      878.82     70.21 o 
  -4 -11   9       27.24       18.33     16.88 o 
  -3 -11   9     1053.60      918.21    152.09 o 
  -2 -11   9      598.02      691.94    117.20 o 
  -1 -11   9       18.04       21.26     34.01 o 
   0 -11   9     1260.62     1411.01    291.53 o 
   1 -11   9        1.23       31.61     19.21 o 
   2 -11   9      327.54      292.74     78.81 o 
   3 -11   9      248.39      208.24     64.72 o 
  -7 -10   9     1224.17     1324.83    253.92 o 
  -6 -10   9     1243.93     1237.83    113.43 o 
  -5 -10   9       13.66       28.51     20.84 o 
  -4 -10   9      189.72      226.18     65.22 o 
  -3 -10   9       91.73       74.49     30.53 o 
  -2 -10   9     2680.35     3086.41    158.37 o 
  -1 -10   9     5463.69     6266.06    311.16 o 
   0 -10   9     3122.35     3110.01    189.70 o 
   1 -10   9        5.62       15.51     22.51 o 
   2 -10   9      868.89      836.96    172.92 o 
   3 -10   9      454.21      425.72    153.45 o 
   4 -10   9     1746.84     1925.16    248.05 o 
  -7  -9   9      159.85      199.69    142.05 o 
  -6  -9   9     1107.58     1178.71     73.10 o 
  -5  -9   9      129.64      128.71     26.79 o 
  -4  -9   9      342.71      336.28    100.08 o 
  -3  -9   9     1207.33     1122.67    112.37 o 
  -2  -9   9     3320.33     3669.61    173.69 o 
  -1  -9   9      248.89      421.62     86.10 o 
   0  -9   9       51.25       56.79     25.62 o 
   1  -9   9      121.40      118.62     40.56 o 
   2  -9   9     1817.91     1658.16     93.43 o 
   3  -9   9      920.64      814.93     48.05 o 
   4  -9   9     1483.77     1400.65    100.89 o 
  -7  -8   9      890.79      905.44     72.39 o 
  -6  -8   9       14.79       19.67     12.25 o 
  -5  -8   9      755.28      617.06     86.35 o 
  -4  -8   9      609.95      575.52     49.69 o 
  -3  -8   9        7.30        5.32      3.65 o 
  -2  -8   9     1443.77     1474.28    127.23 o 
  -1  -8   9      716.54      873.00    175.47 o 
   0  -8   9      151.66      165.14     40.14 o 
   1  -8   9     8864.04     9441.23    326.59 o 
   2  -8   9      772.12      680.10     79.67 o 
   3  -8   9     1483.27     1464.56     88.40 o 
   4  -8   9      452.17      347.62     82.14 o 
   5  -8   9        0.96       22.15     19.79 o 
  -8  -7   9        9.29       -7.95     36.06 o 
  -7  -7   9      838.86      845.99     62.45 o 
  -6  -7   9      281.89      270.09     86.64 o 
  -5  -7   9      335.12      311.55     63.67 o 
  -4  -7   9      243.04      233.51     30.06 o 
  -3  -7   9      129.33      112.72     25.74 o 
  -2  -7   9     1499.42     1489.64    116.70 o 
  -1  -7   9      811.72      871.20     79.93 o 
   0  -7   9      322.20      282.77     37.88 o 
   1  -7   9     1022.71      973.74     33.76 o 
   2  -7   9      385.61      425.35     45.92 o 
   3  -7   9      443.03      427.99     84.63 o 
   4  -7   9      606.59      619.80     52.09 o 
   5  -7   9      263.23      252.17     59.54 o 
   6  -7   9      658.96      609.34     64.55 o 
  -8  -6   9       88.04       59.24     46.22 o 
  -7  -6   9       12.60       28.33     12.50 o 
  -6  -6   9      232.34      247.86     65.72 o 
  -5  -6   9       39.16       26.47     20.88 o 
  -4  -6   9     2130.42     2274.50    141.79 o 
  -3  -6   9      386.87      388.22     25.13 o 
  -2  -6   9     3099.10     3384.15    106.54 o 
  -1  -6   9     1114.28     1208.31    106.68 o 
   0  -6   9      468.46      487.50     75.55 o 
   1  -6   9     1227.17     1214.32     55.72 o 
   2  -6   9     1777.11     1545.84     81.94 o 
   3  -6   9      359.92      343.87     60.93 o 
   4  -6   9       12.23       19.95     15.80 o 
   5  -6   9      425.22      427.36     94.91 o 
   6  -6   9     1665.38     1716.40    100.01 o 
  -8  -5   9       37.35       36.13     33.62 o 
  -7  -5   9     1879.56     1706.51     92.64 o 
  -6  -5   9       60.63       61.77     17.85 o 
  -5  -5   9      816.06      795.66     64.65 o 
  -4  -5   9     6454.72     6769.40    236.26 o 
  -3  -5   9        4.56        6.97      8.52 o 
  -2  -5   9      360.15      385.60     28.89 o 
  -1  -5   9     1268.93     1147.03     71.23 o 
   0  -5   9     4035.42     3857.85    168.85 o 
   1  -5   9    17283.89    21251.60    725.79 o 
   2  -5   9     1215.21     1308.82     77.15 o 
   3  -5   9      180.53      179.77     42.68 o 
   4  -5   9      322.23      300.42     61.94 o 
   5  -5   9     1317.70     1355.54    123.93 o 
   6  -5   9      913.46      965.54     86.26 o 
   7  -5   9      234.64      251.45     69.71 o 
  -8  -4   9       10.72       19.84     15.68 o 
  -7  -4   9        0.87       -5.27     14.52 o 
  -6  -4   9      604.27      671.33    140.09 o 
  -5  -4   9      382.25      413.38     83.09 o 
  -4  -4   9     4701.09     4812.41    161.01 o 
  -3  -4   9       62.54       75.21     14.76 o 
  -2  -4   9     4779.23     5342.40    218.70 o 
  -1  -4   9     1320.68     1250.88     54.80 o 
   0  -4   9       51.90       42.12      9.38 o 
   1  -4   9     2629.83     2496.96    100.79 o 
   2  -4   9     2208.35     2203.84    102.95 o 
   3  -4   9      785.09      764.21     55.37 o 
   4  -4   9       25.03       23.50     19.37 o 
   5  -4   9     1024.90     1016.05    112.30 o 
   6  -4   9     1817.31     1692.77    120.69 o 
   7  -4   9      226.30      195.43     70.29 o 
  -8  -3   9      224.39      212.71     66.59 o 
  -7  -3   9      406.28      316.80     85.07 o 
  -6  -3   9     2727.59     2790.37    122.47 o 
  -5  -3   9     2656.32     2806.84    123.58 o 
  -4  -3   9      326.79      286.48     71.02 o 
  -3  -3   9      355.07      414.92     50.35 o 
  -2  -3   9      901.38      913.73     65.22 o 
  -1  -3   9     2054.59     1882.67     78.80 o 
   0  -3   9      657.65      494.37     34.21 o 
   1  -3   9    11285.14    13547.04    419.48 o 
   2  -3   9     5628.05     6641.84    229.03 o 
   3  -3   9     6332.64     6828.88    195.15 o 
   4  -3   9     3563.48     3548.34    130.31 o 
   5  -3   9      147.91      175.84     35.02 o 
   6  -3   9     1974.38     2067.39    113.23 o 
   7  -3   9        0.47        0.92     23.70 o 
  -8  -2   9      110.96      120.25     51.28 o 
  -7  -2   9       35.20       21.72     17.95 o 
  -6  -2   9      338.83      287.60     77.15 o 
  -5  -2   9      200.41      221.41     58.22 o 
  -4  -2   9      197.28      215.84     53.53 o 
  -3  -2   9     3912.85     4069.25    160.99 o 
  -2  -2   9      876.54      934.78     58.04 o 
  -1  -2   9     3916.34     4598.66    183.31 o 
   0  -2   9     1043.94     1184.59     42.15 o 
   1  -2   9     4254.22     4176.10    147.54 o 
   2  -2   9     1345.76     1436.90     72.83 o 
   3  -2   9     3859.18     3951.60     77.80 o 
   4  -2   9      227.03      294.07     58.85 o 
   5  -2   9     2214.39     2257.36    128.68 o 
   6  -2   9     2750.05     2745.30    148.67 o 
   7  -2   9        7.02        5.10     21.38 o 
  -8  -1   9      629.45      605.07    132.48 o 
  -7  -1   9      170.78      199.90     57.03 o 
  -6  -1   9      755.89      754.78     55.07 o 
  -5  -1   9      926.55     1013.93     90.34 o 
  -4  -1   9       28.24       16.86     14.93 o 
  -3  -1   9     2179.14     2338.87    111.82 o 
  -2  -1   9      981.00     1002.89     65.90 o 
  -1  -1   9      299.65      314.40     24.92 o 
   0  -1   9      759.09      889.27     49.05 o 
   1  -1   9       57.87       87.30     16.07 o 
   2  -1   9     7228.29     7402.48    337.90 o 
   3  -1   9     4902.17     5419.30    230.75 o 
   4  -1   9      453.42      478.13     59.15 o 
   5  -1   9       17.70       37.78     13.89 o 
   6  -1   9       78.67       75.22     19.11 o 
   7  -1   9      618.24      526.58     78.94 o 
   8  -1   9     1782.78     1818.92    192.84 o 
  -8   0   9       64.15       97.42     33.32 o 
  -7   0   9      117.29      108.27     35.21 o 
  -6   0   9      958.32      875.05     80.39 o 
  -5   0   9       59.16       66.79     23.97 o 
  -4   0   9      238.44      240.83     62.68 o 
  -3   0   9      978.49      713.21     54.24 o 
  -2   0   9     8099.83     8642.69    159.60 o 
  -1   0   9      329.34      361.96     27.79 o 
   0   0   9      357.21      439.67     20.91 o 
   1   0   9      559.75      475.85     37.15 o 
   2   0   9    18521.94    21208.09    168.72 o 
   3   0   9     8881.32     9305.69    362.15 o 
   4   0   9      912.92      874.73     88.54 o 
   5   0   9        8.64        6.03     17.11 o 
   6   0   9      739.92      777.43     55.75 o 
   7   0   9     2499.33     2703.24    188.83 o 
   8   0   9     1398.67     1405.32     57.75 o 
  -8   1   9      768.11      865.43    116.55 o 
  -7   1   9        5.96       17.69     14.50 o 
  -6   1   9      244.95      257.13     69.62 o 
  -5   1   9      224.54      239.12     64.28 o 
  -4   1   9     2873.61     2770.90    136.66 o 
  -3   1   9     4370.70     4478.75    159.51 o 
  -2   1   9      194.11      152.69     34.35 o 
  -1   1   9      105.43       99.77     10.92 o 
   0   1   9      127.70      167.33     16.05 o 
   1   1   9       40.19       27.54      6.36 o 
   2   1   9    12205.16    13444.94    599.87 o 
   3   1   9     2894.05     2660.84    102.52 o 
   4   1   9      604.47      676.34     67.91 o 
   5   1   9     1022.00     1029.08    109.20 o 
   6   1   9     1328.43     1377.69     92.78 o 
   7   1   9     1386.63     1429.62    122.77 o 
   8   1   9      233.58      257.89     76.99 o 
  -7   2   9      133.28       87.24     33.67 o 
  -6   2   9        4.53       11.13     30.46 o 
  -5   2   9        9.54        8.60     15.12 o 
  -4   2   9     1124.34      966.26     83.13 o 
  -3   2   9    12568.29    13577.54    408.72 o 
  -2   2   9     1024.25      882.94     55.09 o 
  -1   2   9       85.08       87.47     12.11 o 
   0   2   9       24.88       58.41     11.71 o 
   1   2   9     5850.44     5093.92    492.36 o 
   2   2   9     3469.06     3073.22    155.78 o 
   3   2   9     1543.95     1217.97     62.76 o 
   4   2   9      216.05      247.40     54.28 o 
   5   2   9      645.95      582.12     46.18 o 
   6   2   9        7.06       11.52     16.33 o 
   7   2   9     4279.12     4541.54    156.59 o 
   8   2   9     2288.62     2328.40    167.09 o 
  -7   3   9       33.28       29.91     24.82 o 
  -6   3   9     1415.51     1381.45    146.93 o 
  -5   3   9     1459.58     1462.08     75.65 o 
  -4   3   9      194.07      180.83     47.03 o 
  -3   3   9       97.06       93.23     30.02 o 
  -2   3   9        2.07        5.68      9.29 o 
  -1   3   9       98.14      113.21     10.41 o 
   0   3   9      700.42      942.45     95.76 o 
   1   3   9     4884.73     4853.98    187.95 o 
   2   3   9    10168.27    11349.87    335.30 o 
   3   3   9      799.47      679.98     37.15 o 
   4   3   9      126.06      113.94     23.65 o 
   5   3   9      487.18      397.13     63.40 o 
   6   3   9      422.37      463.04     47.03 o 
   7   3   9      833.18      701.72     80.46 o 
   8   3   9       80.26       92.02     35.42 o 
  -7   4   9      167.72      136.72     52.14 o 
  -6   4   9      158.61      209.21     68.54 o 
  -5   4   9     1393.52     1401.41    111.09 o 
  -4   4   9     1827.47     1636.76    138.73 o 
  -3   4   9     6098.09     6440.02    215.01 o 
  -2   4   9     2514.65     2726.62    111.92 o 
  -1   4   9     5558.05     5756.24    164.55 o 
   0   4   9     1196.76     1326.93     80.07 o 
   1   4   9     1726.93     1616.23    117.57 o 
   2   4   9     1265.36     1257.00     69.93 o 
   3   4   9      259.38      249.54     18.61 o 
   4   4   9     4615.95     4452.99    196.45 o 
   5   4   9     1028.54      925.94     59.16 o 
   6   4   9        3.99       12.09     10.89 o 
   7   4   9     3200.37     3042.27    162.16 o 
   8   4   9        3.86       29.21     21.69 o 
  -6   5   9       46.18       44.72     20.10 o 
  -5   5   9      518.89      496.69    112.44 o 
  -4   5   9      134.04      107.44     35.40 o 
  -3   5   9      886.20      848.55     76.45 o 
  -2   5   9     1410.19     1318.01     65.83 o 
  -1   5   9     2041.30     2165.77     96.92 o 
   0   5   9       56.79       57.07      9.13 o 
   1   5   9     2031.50     2188.70    142.23 o 
   2   5   9      208.23      253.32     18.36 o 
   3   5   9     3810.71     4277.15     96.14 o 
   4   5   9     3333.57     3372.31    103.56 o 
   5   5   9      254.76      187.46     23.15 o 
   6   5   9      342.79      310.67     41.63 o 
   7   5   9      529.12      410.84    128.50 o 
   8   5   9      424.10      360.39    122.34 o 
  -6   6   9       66.02       85.37     40.31 o 
  -5   6   9      463.35      411.33    104.11 o 
  -4   6   9       79.41       71.72     31.36 o 
  -3   6   9      227.52      230.63     43.33 o 
  -2   6   9     7485.60     8242.77    264.51 o 
  -1   6   9     1854.76     1799.05     77.61 o 
   0   6   9     1089.03     1226.66     32.07 o 
   1   6   9       82.27       86.02      4.83 o 
   2   6   9      194.71      134.38     16.78 o 
   3   6   9     3516.07     3472.46    125.88 o 
   4   6   9     7858.99     8535.59    236.90 o 
   5   6   9       15.58       18.45      4.88 o 
   6   6   9       47.61       60.03     21.29 o 
   7   6   9       11.82       28.34     17.51 o 
   8   6   9      813.09      794.88     75.71 o 
  -5   7   9      229.06      155.79     44.72 o 
  -4   7   9       16.76       19.51     14.44 o 
  -3   7   9      790.82      798.27    108.37 o 
  -2   7   9      969.56      930.47     76.07 o 
  -1   7   9     3654.30     3869.55    112.41 o 
   0   7   9      496.32      390.86     23.29 o 
   1   7   9      130.01      112.61      9.36 o 
   2   7   9       20.37       34.43     12.09 o 
   3   7   9     2855.12     2832.44    113.36 o 
   4   7   9     1997.61     1977.02     92.83 o 
   5   7   9       26.46       32.30     11.87 o 
   6   7   9      459.26      516.92    145.26 o 
   7   7   9        8.50       22.44     14.57 o 
   8   7   9      641.33      624.37     58.54 o 
  -5   8   9      163.25       93.06     37.38 o 
  -4   8   9      164.63      110.16     30.47 o 
  -3   8   9      471.35      554.77    110.41 o 
  -2   8   9     1363.45     1433.60    130.86 o 
  -1   8   9       39.89       42.09     18.72 o 
   0   8   9      143.55      163.53     29.51 o 
   1   8   9      469.01      438.83     20.17 o 
   2   8   9     1145.92     1231.09     62.23 o 
   3   8   9     3217.00     3397.43    109.79 o 
   4   8   9     1390.35     1386.95    106.59 o 
   5   8   9      348.62      262.98     30.18 o 
   6   8   9       20.06       24.89     17.44 o 
   7   8   9       56.18       78.77     37.76 o 
   8   8   9     1289.37     1290.31    213.56 o 
  -4   9   9       26.24       41.02     15.42 o 
  -3   9   9      581.01      567.80    122.67 o 
  -2   9   9     3541.53     3585.59    166.96 o 
  -1   9   9      883.95      890.00     50.76 o 
   0   9   9       78.55       95.76     28.68 o 
   1   9   9     2402.60     2226.43    102.09 o 
   2   9   9      206.69      203.55     46.25 o 
   3   9   9     2431.61     2547.01    172.28 o 
   4   9   9        3.75       17.04     12.96 o 
   5   9   9      265.26      210.32     68.06 o 
   6   9   9      192.84      150.86     57.26 o 
   7   9   9      255.26      222.37     71.60 o 
  -4  10   9       54.39       34.42     21.23 o 
  -3  10   9      294.44      241.75     81.97 o 
  -2  10   9     2258.72     2271.36    177.33 o 
  -1  10   9        9.69       28.07     18.27 o 
   0  10   9      414.13      499.91     79.34 o 
   1  10   9      105.71      103.17     27.81 o 
   2  10   9      126.53      122.87     34.40 o 
   3  10   9     1600.38     1592.57    100.32 o 
   4  10   9       75.41       72.47     22.09 o 
   5  10   9     1088.85     1153.51    122.03 o 
   6  10   9      399.34      357.57     43.10 o 
   7  10   9        0.93       14.12     20.03 o 
  -3  11   9      426.17      265.24    111.81 o 
  -2  11   9      712.77      871.33     70.15 o 
  -1  11   9      749.53      922.19     57.89 o 
   0  11   9     2701.74     3032.25    216.46 o 
   1  11   9      871.77      866.15     47.43 o 
   2  11   9       37.45       27.24     14.78 o 
   3  11   9     1309.65     1238.12     99.75 o 
   4  11   9       41.21       42.31     13.82 o 
   5  11   9     1604.45     1704.89    118.48 o 
   6  11   9      702.86      680.63     64.40 o 
   7  11   9      230.00      198.23    108.20 o 
  -2  12   9      245.48      126.22     82.20 o 
  -1  12   9      585.51      659.27     73.01 o 
   0  12   9      925.04     1001.98     80.02 o 
   1  12   9      410.39      541.12    154.75 o 
   2  12   9      162.78      132.73     43.10 o 
   3  12   9        6.73       18.01     20.57 o 
   4  12   9      311.61      521.68    144.19 o 
   5  12   9      832.15     1008.36    318.14 o 
   6  12   9      475.55      480.06    180.56 o 
   0  13   9      345.29      303.44    112.65 o 
   1  13   9       28.41       45.42     23.27 o 
   2  13   9      176.37      100.56     42.56 o 
   3  13   9      104.05       61.67     22.67 o 
   4  13   9      701.45      766.30    266.07 o 
   5  13   9     1894.00     2435.79    463.30 o 
  -4 -13  10       39.41       45.47     24.23 o 
  -3 -13  10     1083.00     1093.21    186.77 o 
  -2 -13  10      269.07      207.60     69.94 o 
  -1 -13  10        2.86       27.06     22.13 o 
   0 -13  10      343.68      290.19     99.94 o 
  -5 -12  10       17.09       22.82     16.56 o 
  -4 -12  10      322.78      264.99     73.53 o 
  -3 -12  10        3.84       41.09     26.77 o 
  -2 -12  10      111.42       80.79     28.60 o 
  -1 -12  10     1601.12     1669.16    159.19 o 
   0 -12  10       81.03       39.03     42.98 o 
   1 -12  10       70.35      105.60     41.55 o 
  -6 -11  10      328.61      300.99    135.01 o 
  -5 -11  10        9.96       19.22     20.14 o 
  -4 -11  10       25.02       41.90     26.83 o 
  -3 -11  10     2495.61     2579.65    223.55 o 
  -2 -11  10     1110.38     1190.43    207.57 o 
  -1 -11  10     3305.21     3441.52    295.91 o 
   0 -11  10        1.98       -1.07     26.21 o 
   1 -11  10      148.07      177.22     52.65 o 
   2 -11  10     1438.64     1491.52    276.02 o 
  -6 -10  10       52.11       43.29     30.01 o 
  -5 -10  10      733.42      718.06     59.38 o 
  -4 -10  10     2006.01     1930.97    162.90 o 
  -3 -10  10      215.35      244.58     71.37 o 
  -2 -10  10      142.58      126.77     39.91 o 
  -1 -10  10      326.79      349.60     76.69 o 
   0 -10  10      127.78      184.93     48.73 o 
   1 -10  10     1061.24     1120.90     86.31 o 
   2 -10  10     1768.91     1744.63    152.76 o 
   3 -10  10       25.89       42.39     25.48 o 
  -7  -9  10        0.26       30.15     28.98 o 
  -6  -9  10      768.30      655.79    133.33 o 
  -5  -9  10       17.87       13.65     31.08 o 
  -4  -9  10     2636.72     2675.39    178.85 o 
  -3  -9  10     2824.11     2929.52    183.06 o 
  -2  -9  10      369.54      374.65     82.26 o 
  -1  -9  10     1957.15     1977.06    148.67 o 
   0  -9  10       39.46       55.40     22.20 o 
   1  -9  10     1195.19     1172.26     70.19 o 
   2  -9  10      350.77      356.63     96.54 o 
   3  -9  10        3.02       21.01     25.63 o 
   4  -9  10     1129.47      833.00    210.84 o 
  -7  -8  10        9.21        6.92     51.18 o 
  -6  -8  10      167.02      124.89     46.65 o 
  -5  -8  10     2778.40     2817.37    163.61 o 
  -4  -8  10      947.77      859.38     33.51 o 
  -3  -8  10      294.86      297.40     45.38 o 
  -2  -8  10       58.69       60.57     29.64 o 
  -1  -8  10       20.10       16.42     26.66 o 
   0  -8  10      850.23      855.50    130.31 o 
   1  -8  10       51.28       41.44     13.41 o 
   2  -8  10      781.39      652.88     43.82 o 
   3  -8  10     1345.80     1199.22    105.30 o 
   4  -8  10      168.33      127.69     37.65 o 
   5  -8  10      504.37      389.53     91.40 o 
  -7  -7  10      622.14      486.19    111.60 o 
  -6  -7  10      358.19      330.93    116.91 o 
  -5  -7  10     1872.98     2043.71    102.09 o 
  -4  -7  10      845.73      918.97     50.76 o 
  -3  -7  10     1414.86     1410.55     83.88 o 
  -2  -7  10      642.91      556.75     37.05 o 
  -1  -7  10     1518.22     1739.74    145.42 o 
   0  -7  10     1243.23     1137.68     82.93 o 
   1  -7  10     5344.80     5284.24    264.54 o 
   2  -7  10     1438.64     1359.82     99.43 o 
   3  -7  10       58.98       62.45     16.21 o 
   4  -7  10     1373.79     1302.89    119.57 o 
   5  -7  10        7.67       -8.29     31.77 o 
  -8  -6  10        0.69        3.37     31.41 o 
  -7  -6  10      210.39      188.39     65.48 o 
  -6  -6  10       23.52       51.89     32.34 o 
  -5  -6  10        4.09       10.61     17.21 o 
  -4  -6  10       13.96       22.88     17.46 o 
  -3  -6  10        0.34        8.01      7.22 o 
  -2  -6  10     1382.29     1215.31     66.09 o 
  -1  -6  10      707.68      737.26     70.65 o 
   0  -6  10       74.14      103.24     23.41 o 
   1  -6  10      811.94      734.23     44.61 o 
   2  -6  10      147.54      138.64     37.71 o 
   3  -6  10        5.34       -0.30     16.69 o 
   4  -6  10     4036.43     4139.59    187.71 o 
   5  -6  10        1.39       34.37     21.35 o 
   6  -6  10       85.07       68.09     26.08 o 
  -8  -5  10      244.71      203.42    125.36 o 
  -7  -5  10      293.00      320.47     99.39 o 
  -6  -5  10      191.83      198.97     67.81 o 
  -5  -5  10     1712.47     1699.25    134.14 o 
  -4  -5  10      204.42      250.54     62.51 o 
  -3  -5  10      237.02      243.36     49.01 o 
  -2  -5  10     8368.65     9335.47    232.32 o 
  -1  -5  10     1706.17     1327.44    145.83 o 
   0  -5  10     3133.64     3387.90    109.84 o 
   1  -5  10     1052.18     1010.69     81.17 o 
   2  -5  10      571.47      475.57     58.19 o 
   3  -5  10     7436.50     7672.69    272.87 o 
   4  -5  10     2536.01     2589.45    129.31 o 
   5  -5  10      224.48      176.55     41.01 o 
   6  -5  10      126.71       98.62     33.44 o 
  -8  -4  10      352.92      322.06    139.44 o 
  -7  -4  10     1600.13     1616.53    116.58 o 
  -6  -4  10      353.21      373.82     81.22 o 
  -5  -4  10        5.56       21.21     17.80 o 
  -4  -4  10      684.43      614.93     99.49 o 
  -3  -4  10      181.70      175.63     44.53 o 
  -2  -4  10     8502.61     8569.55    229.30 o 
  -1  -4  10     2049.68     1894.43     95.75 o 
   0  -4  10       54.74      110.93     21.42 o 
   1  -4  10      242.80      212.60     36.47 o 
   2  -4  10     2072.92     2024.75    111.45 o 
   3  -4  10     2462.22     2503.60    120.89 o 
   4  -4  10       17.73       35.83     12.17 o 
   5  -4  10      460.17      468.45     73.64 o 
   6  -4  10      157.12      160.49     38.07 o 
   7  -4  10       28.28       23.57     16.18 o 
  -8  -3  10      762.04      769.54     75.43 o 
  -7  -3  10     1070.18     1134.55     82.43 o 
  -6  -3  10      308.76      284.96     80.16 o 
  -5  -3  10      251.17      232.38     62.13 o 
  -4  -3  10      706.62      734.63     81.79 o 
  -3  -3  10     2072.29     1859.76     95.55 o 
  -2  -3  10     5378.83     5030.45    249.64 o 
  -1  -3  10      107.85       75.16     16.51 o 
   0  -3  10     1465.11     1576.67    103.02 o 
   1  -3  10     1892.38     1793.07     96.62 o 
   2  -3  10     1831.65     1894.25    118.72 o 
   3  -3  10    11997.82    13400.02    256.77 o 
   4  -3  10      156.77      137.62     35.99 o 
   5  -3  10      399.76      515.92     97.11 o 
   6  -3  10       72.45       43.76     19.48 o 
   7  -3  10      184.55      171.50     43.42 o 
  -8  -2  10      233.00      242.67    109.03 o 
  -7  -2  10      589.49      594.47     79.61 o 
  -6  -2  10        2.13        3.10     21.48 o 
  -5  -2  10     1311.33     1268.08     97.93 o 
  -4  -2  10       81.64       84.12     27.46 o 
  -3  -2  10     2686.81     2534.33    125.53 o 
  -2  -2  10     5582.62     6027.41    179.78 o 
  -1  -2  10      122.29       80.78     16.70 o 
   0  -2  10     3677.22     4073.11    126.88 o 
   1  -2  10     1087.35     1116.85     32.12 o 
   2  -2  10      229.39      220.11     39.37 o 
   3  -2  10     5651.30     5641.08    204.83 o 
   4  -2  10     1407.06     1331.82     59.07 o 
   5  -2  10      190.20      185.92     35.13 o 
   6  -2  10      414.76      333.99     76.25 o 
   7  -2  10      280.43      228.92     61.43 o 
  -8  -1  10      186.12      216.94     58.42 o 
  -7  -1  10        5.14       19.54     17.73 o 
  -6  -1  10      357.09      353.11     96.97 o 
  -5  -1  10      364.38      376.79     87.05 o 
  -4  -1  10     2285.77     2545.13    139.94 o 
  -3  -1  10     2264.18     2046.22    117.00 o 
  -2  -1  10     1104.06     1041.23     70.75 o 
  -1  -1  10      876.84      918.72     56.53 o 
   0  -1  10     3122.29     3376.09    137.34 o 
   1  -1  10     2762.61     2654.23     97.68 o 
   2  -1  10       68.80       72.95     15.91 o 
   3  -1  10     3576.59     3488.06    116.16 o 
   4  -1  10     3209.64     3297.66    124.80 o 
   5  -1  10     2419.38     2354.05    103.17 o 
   6  -1  10       16.60       25.79     16.22 o 
   7  -1  10       11.99       19.04     13.36 o 
   8  -1  10      230.95      187.75     54.00 o 
  -7   0  10        0.17       13.97     16.94 o 
  -6   0  10     1748.47     1913.41    129.90 o 
  -5   0  10      559.70      591.28     58.87 o 
  -4   0  10      205.34      228.35     59.91 o 
  -3   0  10     4809.36     4803.05    167.93 o 
  -2   0  10      395.49      439.28     33.23 o 
  -1   0  10     5140.94     5156.92    133.95 o 
   0   0  10     4014.27     4179.04    144.19 o 
   1   0  10       28.60       23.10      7.77 o 
   2   0  10     1905.48     2161.11    102.33 o 
   3   0  10     4814.75     4969.05    151.08 o 
   4   0  10     2268.03     2390.10    115.73 o 
   5   0  10     5121.49     5301.27    195.42 o 
   6   0  10      590.48      540.22     46.21 o 
   7   0  10        2.62       15.12     20.69 o 
   8   0  10      361.77      249.50    100.40 o 
  -7   1  10      233.81      206.73     86.44 o 
  -6   1  10     1961.16     2037.54     98.44 o 
  -5   1  10      337.18      451.11    100.54 o 
  -4   1  10      132.75      159.75     39.01 o 
  -3   1  10      116.84      160.04     51.49 o 
  -2   1  10     5645.35     5685.54    145.91 o 
  -1   1  10     6396.34     6589.06    166.80 o 
   0   1  10     5931.23     6338.72    177.36 o 
   1   1  10       36.62       47.81     11.62 o 
   2   1  10      326.53      340.73     24.85 o 
   3   1  10       83.08       67.57     14.87 o 
   4   1  10      618.38      652.97     72.04 o 
   5   1  10     1217.52     1115.67     86.53 o 
   6   1  10      146.04      142.31     39.02 o 
   7   1  10        1.05        5.55     16.42 o 
   8   1  10       17.42       38.92     45.46 o 
  -7   2  10      513.26      557.04    115.20 o 
  -6   2  10     2808.59     2940.21    120.62 o 
  -5   2  10      450.71      449.84     65.47 o 
  -4   2  10     1317.16     1362.74     95.52 o 
  -3   2  10      976.80      977.52    120.07 o 
  -2   2  10     1547.67     1400.58     80.00 o 
  -1   2  10     7713.79     7842.58    283.99 o 
   0   2  10     4089.35     3854.64    155.47 o 
   1   2  10        8.18       12.29      3.32 o 
   2   2  10       38.05       75.93     15.62 o 
   3   2  10      323.25      259.61     36.44 o 
   4   2  10    10316.30    11590.33    355.84 o 
   5   2  10     6443.80     6777.12    248.22 o 
   6   2  10       10.91       11.25     13.06 o 
   7   2  10       20.75       32.16     19.38 o 
   8   2  10      205.17      150.11     71.06 o 
  -7   3  10      152.75      147.41     54.08 o 
  -6   3  10     1656.18     1615.73    145.86 o 
  -5   3  10       68.35       88.09     29.14 o 
  -4   3  10        5.08        6.58     19.29 o 
  -3   3  10      948.27      906.43     51.69 o 
  -2   3  10     1812.30     1858.86     79.64 o 
  -1   3  10     1019.56      687.61     45.49 o 
   0   3  10     1921.24     1750.50    108.84 o 
   1   3  10      188.87      258.90     74.30 o 
   2   3  10      957.92     1124.66     74.40 o 
   3   3  10      970.41      741.40     52.19 o 
   4   3  10     1537.61     1595.58    101.49 o 
   5   3  10      571.71      558.87     41.64 o 
   6   3  10      202.05      217.31     52.51 o 
   7   3  10       13.34       20.39     12.35 o 
  -7   4  10      881.19      982.72    148.29 o 
  -6   4  10     1401.44     1409.79    105.59 o 
  -5   4  10      316.78      258.01     74.01 o 
  -4   4  10      287.37      293.18     72.88 o 
  -3   4  10       50.56       57.04     20.21 o 
  -2   4  10     8060.95     8297.89    349.79 o 
  -1   4  10     9980.17    10076.04    748.34 o 
   0   4  10       45.48       29.25     19.64 o 
   1   4  10      108.22      227.76     81.32 o 
   2   4  10       72.37       96.55     33.64 o 
   3   4  10     3706.59     3358.03     85.35 o 
   4   4  10     5441.52     5705.38    355.83 o 
   5   4  10      181.06      141.63     31.41 o 
   6   4  10     1621.46     1668.66    129.85 o 
   7   4  10      781.61      765.03     62.19 o 
   8   4  10       16.08       10.69     31.08 o 
  -6   5  10      788.59      748.47     83.86 o 
  -5   5  10       89.53       67.90     24.40 o 
  -4   5  10        5.83        4.32     17.59 o 
  -3   5  10       58.83       38.90     17.11 o 
  -2   5  10       28.56       17.86      9.70 o 
  -1   5  10     3617.57     3353.27     87.53 o 
   0   5  10       84.72       97.52     31.08 o 
   1   5  10      817.62      976.86     88.13 o 
   2   5  10       32.41       52.15     24.46 o 
   3   5  10      441.00      400.22     53.41 o 
   4   5  10     1522.91     1735.15     96.00 o 
   5   5  10        3.19       15.71      6.50 o 
   6   5  10       59.43       68.14     21.41 o 
   7   5  10      290.53      298.41     87.61 o 
   8   5  10        3.79       13.84     21.19 o 
  -6   6  10        0.31        2.58     21.23 o 
  -5   6  10     1129.19     1147.42     56.44 o 
  -4   6  10     1083.79     1017.67     56.42 o 
  -3   6  10       25.77       25.81     13.69 o 
  -2   6  10      636.07      677.41     36.63 o 
  -1   6  10      789.55      721.03     47.17 o 
   0   6  10     6050.22     6582.27    163.42 o 
   1   6  10     2097.06     2290.11    233.74 o 
   2   6  10       31.43       15.87     17.06 o 
   3   6  10       88.10       96.57     18.52 o 
   4   6  10     1928.68     1867.68     87.43 o 
   5   6  10      786.39      846.80     42.97 o 
   6   6  10     1211.53     1215.31     60.30 o 
   7   6  10      284.97      312.94     89.54 o 
   8   6  10       60.97       59.45     26.71 o 
  -5   7  10      634.11      607.57    114.54 o 
  -4   7  10     2857.00     2983.48    197.36 o 
  -3   7  10        2.38        2.65     13.04 o 
  -2   7  10        0.26       19.60     12.41 o 
  -1   7  10      967.69      972.09     73.07 o 
   0   7  10       28.18       27.40      9.00 o 
   1   7  10     4880.98     5623.44    157.77 o 
   2   7  10     6206.69     6710.09    284.69 o 
   3   7  10        4.38        8.83      5.89 o 
   4   7  10     1183.79      995.20     95.07 o 
   5   7  10     1968.53     2152.26    125.28 o 
   6   7  10      378.55      420.15     62.14 o 
   7   7  10      503.30      474.57    126.20 o 
   8   7  10      478.87      406.98    141.10 o 
  -5   8  10     1510.25     1635.82    192.23 o 
  -4   8  10     1764.87     1796.47    126.43 o 
  -3   8  10        2.93       12.90     13.05 o 
  -2   8  10      665.90      624.00     79.82 o 
  -1   8  10      302.11      323.28     81.27 o 
   0   8  10     5832.61     6300.84    195.69 o 
   1   8  10      486.41      455.52     29.63 o 
   2   8  10       18.41       17.90      7.47 o 
   3   8  10       15.71       14.68      5.73 o 
   4   8  10      200.32      161.35     18.01 o 
   5   8  10      199.44      204.73     42.66 o 
   6   8  10     1974.89     2507.10    203.56 o 
   7   8  10      545.79      542.15     53.58 o 
   8   8  10       51.95       13.62     21.20 o 
  -4   9  10      319.39      294.22    100.60 o 
  -3   9  10      135.77      170.34     55.79 o 
  -2   9  10      373.77      370.57     70.98 o 
  -1   9  10      113.66      121.33     42.88 o 
   0   9  10     5821.25     5760.22    373.22 o 
   1   9  10    10836.86    11276.13    132.31 o 
   2   9  10      454.70      482.17     54.67 o 
   3   9  10     1183.63     1123.84     76.05 o 
   4   9  10      112.64       98.92     31.99 o 
   5   9  10     1706.61     1841.68    181.38 o 
   6   9  10     1021.83     1209.86     64.25 o 
   7   9  10      139.33      144.64     49.43 o 
  -3  10  10      607.68      605.67     46.97 o 
  -2  10  10       30.00       39.39     18.94 o 
  -1  10  10     1152.10     1079.54     93.35 o 
   0  10  10      897.80     1130.52     64.91 o 
   1  10  10       13.45       12.33      8.98 o 
   2  10  10       19.86       34.45     14.07 o 
   3  10  10      228.13      221.22     31.41 o 
   4  10  10       24.64       21.90     13.55 o 
   5  10  10     2379.16     2677.10    318.38 o 
   6  10  10      861.95      966.84    347.21 o 
   7  10  10        5.62       18.42     39.42 o 
  -2  11  10      261.16      231.72     88.63 o 
  -1  11  10       94.52       77.08     52.91 o 
   0  11  10     3371.07     4154.87    410.51 o 
   1  11  10      199.57      133.48     49.20 o 
   2  11  10     1214.69     1113.84    121.10 o 
   3  11  10     1742.58     1938.36    231.65 o 
   4  11  10       17.82       19.07     17.40 o 
   5  11  10     1331.92     1531.63    349.44 o 
   6  11  10      155.97      150.79     79.05 o 
  -1  12  10      139.86      109.95     39.11 o 
   0  12  10      325.53      316.20    100.00 o 
   1  12  10      114.75      111.00     45.93 o 
   2  12  10      219.66      187.95     67.00 o 
   3  12  10      454.74      388.30    120.48 o 
   4  12  10        2.34       26.28     42.47 o 
   5  12  10      473.88      448.90    141.08 o 
   0  13  10      503.53      371.45    197.77 o 
   1  13  10      476.64      492.52    190.43 o 
   2  13  10     1285.74     1137.05     61.75 o 
   3  13  10      251.20      237.20     67.58 o 
   4  13  10       40.70       51.92     57.52 o 
  -2 -13  11      584.82      664.21    190.86 o 
  -4 -12  11      894.69      753.62    160.03 o 
  -3 -12  11      459.84      533.12     69.99 o 
  -2 -12  11      569.85      549.99    165.83 o 
  -1 -12  11      288.80      260.94     64.39 o 
   0 -12  11       75.85       94.58     50.64 o 
   1 -12  11      593.18      574.19    124.47 o 
  -5 -11  11       20.41       30.13     21.17 o 
  -4 -11  11      521.24      493.95    125.35 o 
  -3 -11  11      126.68      150.63     47.45 o 
  -2 -11  11        0.71       13.70     23.47 o 
  -1 -11  11      881.45      870.33    160.89 o 
   0 -11  11      808.58      892.20    166.87 o 
   1 -11  11      647.84      600.75    126.02 o 
   2 -11  11      348.33      340.79     78.93 o 
  -6 -10  11       84.32      107.01     34.25 o 
  -5 -10  11        0.16       15.94     17.80 o 
  -4 -10  11      752.40      651.19    173.96 o 
  -3 -10  11        3.90       -2.32     35.11 o 
  -2 -10  11     1262.59     1323.04    132.79 o 
  -1 -10  11     1621.62     1758.97    161.35 o 
   0 -10  11      421.28      418.59     97.99 o 
   1 -10  11        5.71       28.97     29.63 o 
   2 -10  11      247.49      172.91     45.87 o 
   3 -10  11       23.46       38.93     28.55 o 
  -7  -9  11       85.89       60.87     60.94 o 
  -6  -9  11      750.06      860.46     60.78 o 
  -5  -9  11        0.55       16.74     21.71 o 
  -4  -9  11      624.35      562.50    140.17 o 
  -3  -9  11       23.39       31.63     18.12 o 
  -2  -9  11      579.11      807.63    166.15 o 
  -1  -9  11     1893.43     1949.44    138.54 o 
   0  -9  11       22.46       24.38     20.25 o 
   1  -9  11      534.86      536.05    102.11 o 
   2  -9  11        5.94       10.66     29.91 o 
   3  -9  11      397.17      378.05    115.20 o 
   4  -9  11     1080.14     1139.18    197.23 o 
  -7  -8  11       42.32       52.04     41.79 o 
  -6  -8  11      380.09      353.30     70.04 o 
  -5  -8  11       41.27       28.21     14.91 o 
  -4  -8  11      451.35      422.03     27.92 o 
  -3  -8  11      283.81      302.07     73.29 o 
  -2  -8  11      341.16      540.04    110.65 o 
  -1  -8  11     2027.51     2246.15     90.74 o 
   0  -8  11      699.18      646.48    103.53 o 
   1  -8  11       12.75       22.63     12.47 o 
   2  -8  11        5.85        0.27     13.88 o 
   3  -8  11     1367.65     1351.01    104.64 o 
   4  -8  11     1624.03     1593.20     96.92 o 
   5  -8  11       47.82       49.57     19.52 o 
  -7  -7  11      558.74      577.93     49.61 o 
  -6  -7  11      991.25     1027.35     59.70 o 
  -5  -7  11     1337.38     1321.91     84.64 o 
  -4  -7  11      412.37      364.15     85.05 o 
  -3  -7  11      928.96      943.20     46.86 o 
  -2  -7  11      806.72      932.33     79.52 o 
  -1  -7  11     2187.95     2275.95    125.18 o 
   0  -7  11      257.05      231.43     48.21 o 
   1  -7  11      464.20      538.73     32.57 o 
   2  -7  11      781.03      769.58     57.74 o 
   3  -7  11     2208.00     2284.79    126.70 o 
   4  -7  11     1682.39     1705.24    124.14 o 
   5  -7  11      279.18      199.35     60.99 o 
  -7  -6  11      151.10      147.59     68.38 o 
  -6  -6  11     1528.78     1635.31    128.54 o 
  -5  -6  11       59.37       48.77     21.12 o 
  -4  -6  11      446.44      400.14     57.49 o 
  -3  -6  11      592.85      518.83     37.70 o 
  -2  -6  11      756.28      804.08     50.34 o 
  -1  -6  11     3207.13     3321.28    144.03 o 
   0  -6  11      486.17      403.24     99.81 o 
   1  -6  11      105.37       98.60     21.06 o 
   2  -6  11       33.55       58.58     19.19 o 
   3  -6  11       24.40       17.67     18.71 o 
   4  -6  11     2142.76     1997.48     86.81 o 
   5  -6  11      195.88      158.03     34.18 o 
   6  -6  11      780.48      584.40    161.72 o 
  -7  -5  11      511.36      481.89     50.55 o 
  -6  -5  11       48.69       48.48     21.25 o 
  -5  -5  11     1357.39     1416.48     81.43 o 
  -4  -5  11      493.40      447.56     64.46 o 
  -3  -5  11     1822.34     1857.55     74.59 o 
  -2  -5  11      901.16      849.76     55.27 o 
  -1  -5  11      955.61      819.25     69.27 o 
   0  -5  11     6236.32     7014.74    229.04 o 
   1  -5  11     1962.57     1833.46     90.73 o 
   2  -5  11     1516.42     1646.26    107.76 o 
   3  -5  11      736.23      816.50     63.00 o 
   4  -5  11      610.75      564.60     83.06 o 
   5  -5  11      230.96      218.52     50.32 o 
   6  -5  11      344.36      349.11     85.31 o 
  -8  -4  11      314.41      223.27     73.21 o 
  -7  -4  11      364.48      335.34     91.15 o 
  -6  -4  11      221.01      210.98     46.30 o 
  -5  -4  11     2002.82     2062.40    127.07 o 
  -4  -4  11      414.58      378.13     44.69 o 
  -3  -4  11      684.33      684.17     65.14 o 
  -2  -4  11       39.21       51.01     11.77 o 
  -1  -4  11     1934.06     2032.32     88.09 o 
   0  -4  11     2460.16     2326.13    124.04 o 
   1  -4  11    10095.59    11396.34    558.57 o 
   2  -4  11      156.06      155.92     45.76 o 
   3  -4  11      588.00      629.29     46.64 o 
   4  -4  11        2.21        1.13     17.74 o 
   5  -4  11      836.60      870.41    140.27 o 
   6  -4  11      732.82      716.25    101.91 o 
  -8  -3  11      289.84      173.51     83.64 o 
  -7  -3  11       40.20       35.84     23.57 o 
  -6  -3  11      314.94      381.33     96.74 o 
  -5  -3  11     2687.00     2910.26    145.75 o 
  -4  -3  11      127.54      158.41     41.43 o 
  -3  -3  11     2163.82     2314.44    128.39 o 
  -2  -3  11        8.24       21.70     10.34 o 
  -1  -3  11     1084.63     1013.80     61.46 o 
   0  -3  11    11747.84    12689.06    895.65 o 
   1  -3  11       16.27       23.02      9.96 o 
   2  -3  11       38.10       49.20     14.85 o 
   3  -3  11       46.83       57.01     19.03 o 
   4  -3  11       20.90       46.31     15.26 o 
   5  -3  11     2728.62     2801.71    133.13 o 
   6  -3  11     2819.04     2746.72    170.28 o 
   7  -3  11       85.57       78.66     23.23 o 
  -7  -2  11        7.16       15.93     16.84 o 
  -6  -2  11      936.98      944.47     70.59 o 
  -5  -2  11     1094.21     1165.93     98.82 o 
  -4  -2  11      263.14      323.13     71.42 o 
  -3  -2  11      367.55      437.47    104.78 o 
  -2  -2  11      320.28      307.36     59.04 o 
  -1  -2  11      417.48      336.32     33.14 o 
   0  -2  11    20055.66    26297.84    189.60 o 
   1  -2  11     2202.77     2008.01    115.21 o 
   2  -2  11       12.69       10.57     18.37 o 
   3  -2  11       20.57       25.61     15.12 o 
   4  -2  11      408.08      447.39     75.06 o 
   5  -2  11     3281.21     3436.36    137.75 o 
   6  -2  11     1329.35     1298.08    113.11 o 
   7  -2  11      297.61      231.21     59.75 o 
  -7  -1  11       91.64       97.74     38.84 o 
  -6  -1  11     1352.03     1582.51    131.25 o 
  -5  -1  11     2638.98     2749.88    120.56 o 
  -4  -1  11       24.87       36.83     18.28 o 
  -3  -1  11        5.53       14.74     10.57 o 
  -2  -1  11     1412.56     1533.75    102.00 o 
  -1  -1  11     3179.38     3050.58    134.44 o 
   0  -1  11     9990.69    11521.15    360.49 o 
   1  -1  11       78.88      123.91     25.07 o 
   2  -1  11       21.01       38.33     10.33 o 
   3  -1  11     1019.39      958.75     94.59 o 
   4  -1  11      717.60      645.38     57.69 o 
   5  -1  11     4015.55     4334.82    173.34 o 
   6  -1  11      218.13      214.20     43.77 o 
   7  -1  11      257.80      199.42     60.25 o 
  -7   0  11       91.39      110.38     36.32 o 
  -6   0  11      549.93      615.07     55.37 o 
  -5   0  11     1468.79     1399.94    112.97 o 
  -4   0  11      291.70      347.01     77.92 o 
  -3   0  11      484.25      461.80     67.34 o 
  -2   0  11       65.01       64.26     16.19 o 
  -1   0  11     4275.74     4351.65    210.38 o 
   0   0  11     3446.72     3340.16    128.90 o 
   1   0  11      146.58      154.40     20.99 o 
   2   0  11      784.24      824.64     56.30 o 
   3   0  11      282.35      419.67     62.79 o 
   4   0  11     1152.74     1125.06     72.72 o 
   5   0  11     7576.55     8480.96    300.42 o 
   6   0  11      116.12       77.24     22.55 o 
   7   0  11      508.84      487.83     77.53 o 
  -7   1  11      168.59      124.28     48.51 o 
  -6   1  11      172.52      218.20     67.32 o 
  -5   1  11     1109.97     1089.73    103.17 o 
  -4   1  11      451.45      512.61     63.57 o 
  -3   1  11      132.25      134.30     40.82 o 
  -2   1  11       49.52       55.37     14.70 o 
  -1   1  11     2053.82     2136.92     91.98 o 
   0   1  11     2162.98     2120.62     56.17 o 
   1   1  11     2593.62     2697.82    102.12 o 
   2   1  11     4276.53     4095.01    393.13 o 
   3   1  11       22.20       31.67      8.46 o 
   4   1  11      572.77      534.40     59.95 o 
   5   1  11      280.57      333.78     64.46 o 
   6   1  11        1.04        2.29     13.18 o 
   7   1  11      386.12      442.76     47.26 o 
   8   1  11      444.88      380.39    119.37 o 
  -7   2  11      633.65      580.55     56.17 o 
  -6   2  11      560.73      462.38     57.12 o 
  -5   2  11      310.44      277.61     69.75 o 
  -4   2  11     3649.89     3836.47    153.27 o 
  -3   2  11     2038.99     1934.80    110.08 o 
  -2   2  11      114.00      114.73     13.19 o 
  -1   2  11      993.81      994.29     61.49 o 
   0   2  11     1002.36      836.80     54.05 o 
   1   2  11      586.39      542.48     36.67 o 
   2   2  11     3128.56     3125.85    154.14 o 
   3   2  11     1272.59     1252.94     65.59 o 
   4   2  11     1705.46     1874.55     98.91 o 
   5   2  11     2417.86     2458.17    104.23 o 
   6   2  11     4462.15     4511.40    201.82 o 
   7   2  11     1399.69     1518.12    100.75 o 
   8   2  11      463.81      390.80     99.27 o 
  -7   3  11        0.40       25.14     17.01 o 
  -6   3  11      290.97      229.35     55.49 o 
  -5   3  11      509.34      415.48     49.90 o 
  -4   3  11     3521.41     3661.65    223.41 o 
  -3   3  11     1267.52     1180.40     88.63 o 
  -2   3  11        4.10       14.07      7.39 o 
  -1   3  11       64.95       66.53     16.52 o 
   0   3  11        5.66       20.92     13.74 o 
   1   3  11    10069.02    10974.76    627.03 o 
   2   3  11     7004.43     6880.02    166.44 o 
   3   3  11     1421.97     1278.27     82.17 o 
   4   3  11      620.40      483.56     64.15 o 
   5   3  11      374.73      360.05     31.63 o 
   6   3  11      538.10      572.67     54.19 o 
   7   3  11     1404.75     1583.91    119.95 o 
   8   3  11      476.30      448.12    137.78 o 
  -6   4  11      127.50      122.53     38.41 o 
  -5   4  11      807.17      729.43     46.55 o 
  -4   4  11     3381.04     3469.44    257.75 o 
  -3   4  11      705.43      588.42     52.24 o 
  -2   4  11       69.73       53.26     15.28 o 
  -1   4  11      351.08      394.95     39.93 o 
   0   4  11       43.50       59.25     23.50 o 
   1   4  11    10904.89    12412.40    710.16 o 
   2   4  11     3571.81     3340.20    132.07 o 
   3   4  11       34.20       38.75     13.26 o 
   4   4  11      163.48      145.33     32.45 o 
   5   4  11      662.53      641.50     43.55 o 
   6   4  11     5365.15     5063.37    388.45 o 
   7   4  11     1812.41     1772.66    170.99 o 
   8   4  11       27.71       41.72     25.42 o 
  -6   5  11       18.40       22.23     27.18 o 
  -5   5  11      175.53      180.94     49.44 o 
  -4   5  11     1636.41     1735.59    116.89 o 
  -3   5  11     2100.57     1954.36    141.47 o 
  -2   5  11       32.32       27.82      9.73 o 
  -1   5  11       92.86      105.14     28.45 o 
   0   5  11      521.65      568.37    115.76 o 
   1   5  11     7573.93     8459.49    307.18 o 
   2   5  11     1832.45     1892.37    121.55 o 
   3   5  11      106.88       95.72     21.42 o 
   4   5  11      252.64      234.62     21.00 o 
   5   5  11        3.96        8.58     12.85 o 
   6   5  11     2143.26     2089.15    126.58 o 
   7   5  11      986.38     1100.55     61.27 o 
   8   5  11      153.17      142.99     55.05 o 
  -5   6  11      428.24      404.00    111.59 o 
  -4   6  11     1829.85     1997.21     85.83 o 
  -3   6  11        2.97        7.78     18.84 o 
  -2   6  11      259.64      219.46     50.40 o 
  -1   6  11       24.81       32.82     11.28 o 
   0   6  11      759.01      674.73     83.15 o 
   1   6  11     4765.06     5380.00    432.71 o 
   2   6  11        3.47        1.76     23.95 o 
   3   6  11       31.83       40.54     22.23 o 
   4   6  11     1468.96     1014.08    208.15 o 
   5   6  11      104.78      105.17     28.37 o 
   6   6  11     2063.63     2163.77    196.95 o 
   7   6  11       69.44       77.83     29.81 o 
   8   6  11      119.56      115.50     53.66 o 
  -5   7  11     1032.18     1017.78     62.11 o 
  -4   7  11     2159.10     2280.96    149.74 o 
  -3   7  11      634.32      585.44    111.25 o 
  -2   7  11      684.00      744.15     45.23 o 
  -1   7  11      865.71      948.52     67.00 o 
   0   7  11      106.45       87.15     17.13 o 
   1   7  11     5297.25     5657.10    272.75 o 
   2   7  11       49.21       50.33     24.97 o 
   3   7  11      310.63      308.21     66.58 o 
   4   7  11     2569.71     2525.38    101.25 o 
   5   7  11       24.36       40.25     14.48 o 
   6   7  11     1921.57     2258.97    189.61 o 
   7   7  11        3.48       16.15     21.08 o 
  -4   8  11      724.88      745.13     63.78 o 
  -3   8  11       43.37       59.56     22.36 o 
  -2   8  11     2194.38     2354.07    115.66 o 
  -1   8  11      144.11      152.67     43.88 o 
   0   8  11      902.32      798.96     42.50 o 
   1   8  11       41.32       33.81     26.67 o 
   2   8  11     1687.91     1735.34    158.42 o 
   3   8  11     1935.61     2150.28    108.15 o 
   4   8  11      410.04      386.86     21.16 o 
   5   8  11      312.22      323.05     33.64 o 
   6   8  11      772.53      739.21     54.10 o 
   7   8  11       86.64      143.38     63.93 o 
  -4   9  11       28.72        5.72     21.93 o 
  -3   9  11     1292.07     1513.26    108.45 o 
  -2   9  11      875.68     1059.08     91.77 o 
  -1   9  11      186.27      192.00     54.22 o 
   0   9  11      318.81      340.18     45.72 o 
   1   9  11     1831.46     1620.15    126.71 o 
   2   9  11      986.71     1215.92    142.37 o 
   3   9  11     6399.06     7074.98    468.11 o 
   4   9  11      303.94      266.28     73.76 o 
   5   9  11      299.39      398.03    136.31 o 
   6   9  11       21.28        7.61     40.87 o 
   7   9  11      673.69      755.65    293.19 o 
  -3  10  11     1297.25     1481.54    252.74 o 
  -2  10  11     1195.41     1151.13     88.48 o 
  -1  10  11      244.45      276.25     93.92 o 
   0  10  11       14.26        6.72     29.60 o 
   1  10  11      794.17      702.43    135.99 o 
   2  10  11      413.57      563.19    134.85 o 
   3  10  11     1215.23     1250.43    185.10 o 
   4  10  11     1360.06     1403.52    150.14 o 
   6  10  11      275.32      215.42     90.93 o 
  -2  11  11      268.71      252.23    119.50 o 
  -1  11  11        1.68       20.33     29.59 o 
   0  11  11      752.97      596.23     80.14 o 
   1  11  11      101.87      101.61     49.14 o 
   2  11  11     1621.21     1680.22    152.37 o 
   3  11  11     1825.21     1883.24    271.07 o 
   4  11  11       15.59       25.53     16.40 o 
   5  11  11      133.46      107.55     48.41 o 
   6  11  11       37.73       34.06     30.50 o 
  -1  12  11        2.43       -1.92     33.23 o 
   0  12  11       53.05       40.27     29.45 o 
   1  12  11       49.03       39.31     25.41 o 
   2  12  11      653.88      539.15    183.33 o 
   3  12  11      832.90      735.79     58.83 o 
   4  12  11        2.22        3.27     32.35 o 
   5  12  11      238.82      228.91    111.05 o 
   1  13  11       87.47       63.85     40.42 o 
   2  13  11     1321.82     1190.58    196.39 o 
   3  13  11       43.85       37.91     17.86 o 
  -4 -12  12      123.08       82.13     56.19 o 
  -3 -12  12        1.26      -24.05     33.21 o 
  -2 -12  12      851.66      914.56    152.75 o 
  -1 -12  12      525.77      521.19    196.81 o 
   0 -12  12      109.84      158.70     50.69 o 
  -5 -11  12      136.06      127.71     58.38 o 
  -4 -11  12      432.51      349.59     98.08 o 
  -3 -11  12       75.57       68.57     35.17 o 
  -2 -11  12       47.18       62.03     32.27 o 
  -1 -11  12      754.38      919.95    214.07 o 
   0 -11  12      531.58      566.59    136.74 o 
   1 -11  12     1088.55      909.78    220.09 o 
   2 -11  12     1060.05      879.08    204.30 o 
  -6 -10  12       94.76       24.29     26.59 o 
  -5 -10  12       76.79       91.42     38.18 o 
  -4 -10  12      263.31      259.76     84.91 o 
  -3 -10  12       89.69       96.47     28.86 o 
  -2 -10  12      958.38      958.13    199.57 o 
  -1 -10  12      271.50      305.67     79.97 o 
   0 -10  12      308.22      281.28     68.66 o 
   1 -10  12      367.40      316.56     90.49 o 
   2 -10  12        8.11       27.33     19.86 o 
   3 -10  12        1.95       14.85     31.49 o 
  -6  -9  12      193.11      162.60     63.81 o 
  -5  -9  12       37.05       36.13     39.68 o 
  -4  -9  12     1294.56     1381.76    132.56 o 
  -3  -9  12      324.90      302.92     79.17 o 
  -2  -9  12      340.03      399.13    107.17 o 
  -1  -9  12      386.11      445.07     90.81 o 
   0  -9  12       67.32       88.00     31.89 o 
   1  -9  12      659.66      719.27    154.22 o 
   2  -9  12     1284.95     1347.68    223.81 o 
   3  -9  12     1441.58     1097.95    252.47 o 
  -7  -8  12        9.94       39.77     38.04 o 
  -6  -8  12      138.59      111.14     46.18 o 
  -5  -8  12       53.02       32.72     25.12 o 
  -4  -8  12      312.47      416.40    141.87 o 
  -3  -8  12      109.63      120.68     43.84 o 
  -2  -8  12       73.02       66.17     25.41 o 
  -1  -8  12      290.06      317.91     54.48 o 
   0  -8  12       96.96      102.73     39.92 o 
   1  -8  12      273.56      359.16     82.39 o 
   2  -8  12     1815.24     1694.49    180.83 o 
   3  -8  12       21.78       21.57     13.14 o 
   4  -8  12        2.43        4.82     19.09 o 
  -7  -7  12      386.97      279.21    117.45 o 
  -6  -7  12       19.16       20.63     19.10 o 
  -5  -7  12     2996.42     3127.50    160.65 o 
  -4  -7  12     2939.44     3131.79    154.09 o 
  -3  -7  12       11.79       12.47      8.97 o 
  -2  -7  12      232.94      178.98     20.59 o 
  -1  -7  12       41.07       29.63     11.06 o 
   0  -7  12      972.13      878.12    153.20 o 
   1  -7  12     2299.10     2637.91    123.32 o 
   2  -7  12      244.91      231.65     25.04 o 
   3  -7  12       78.14       65.00     21.49 o 
   4  -7  12      169.93      119.81     35.54 o 
   5  -7  12      146.43      152.41     48.86 o 
  -7  -6  12        1.09       24.80     16.78 o 
  -6  -6  12       11.83       -0.09     13.13 o 
  -5  -6  12        8.86        4.14     17.94 o 
  -4  -6  12     5599.95     6570.91    265.40 o 
  -3  -6  12       27.51       37.49     13.69 o 
  -2  -6  12      416.76      379.30     34.76 o 
  -1  -6  12        3.14        5.64      8.33 o 
   0  -6  12      692.48      567.60     79.55 o 
   1  -6  12     3782.89     4151.80    163.91 o 
   2  -6  12       52.01       58.01     18.69 o 
   3  -6  12        6.19       16.32     12.06 o 
   4  -6  12      426.93      406.84     73.51 o 
   5  -6  12        3.25       16.34     12.86 o 
  -7  -5  12       10.90       19.03     26.34 o 
  -6  -5  12     1026.82     1194.72     73.10 o 
  -5  -5  12      653.88      629.16     58.12 o 
  -4  -5  12      646.24      691.99     65.12 o 
  -3  -5  12     1624.11     1526.27    105.46 o 
  -2  -5  12       43.37       45.27     11.58 o 
  -1  -5  12      590.14      519.45     66.14 o 
   0  -5  12     1113.54     1108.52     72.25 o 
   1  -5  12     2615.21     2969.57    168.92 o 
   2  -5  12     1488.05     1505.21    113.16 o 
   3  -5  12     1060.12      930.36     65.14 o 
   4  -5  12      127.36      123.85     32.41 o 
   5  -5  12      389.26      348.71     80.15 o 
   6  -5  12      823.96      670.48    169.86 o 
  -7  -4  12      332.84      273.52     95.54 o 
  -6  -4  12      191.74      203.82     45.57 o 
  -5  -4  12      693.69      737.52     59.89 o 
  -4  -4  12     2064.86     2177.77    146.85 o 
  -3  -4  12     1310.87     1370.61    109.82 o 
  -2  -4  12     1218.47     1176.74     76.00 o 
  -1  -4  12       54.72       93.40     26.56 o 
   0  -4  12        4.05        7.81     10.90 o 
   1  -4  12     9710.18    11256.69    353.66 o 
   2  -4  12        2.85       18.28     11.16 o 
   3  -4  12     3524.68     3674.04    145.19 o 
   4  -4  12      266.37      278.57     51.16 o 
   5  -4  12      722.26      673.55     99.36 o 
   6  -4  12      846.85      850.95     77.44 o 
  -7  -3  12      203.28      177.45     62.85 o 
  -6  -3  12       90.97       87.15     34.25 o 
  -5  -3  12      118.23      143.26     39.29 o 
  -4  -3  12      128.51      139.41     36.53 o 
  -3  -3  12     2336.78     2252.53    127.79 o 
  -2  -3  12       87.13      113.44     38.06 o 
  -1  -3  12      710.89      691.21     66.20 o 
   0  -3  12      188.87      225.50     53.07 o 
   1  -3  12      101.10      139.99     30.40 o 
   2  -3  12     4223.33     4675.64    156.39 o 
   3  -3  12      267.48      351.65     65.48 o 
   4  -3  12       91.08      113.60     24.74 o 
   5  -3  12        9.21        8.57     13.84 o 
   6  -3  12      687.56      582.96    133.13 o 
   7  -3  12      302.56      266.30     75.82 o 
  -7  -2  12      203.12      171.09     59.27 o 
  -6  -2  12      216.77      187.53     60.20 o 
  -5  -2  12       66.67       99.04     28.13 o 
  -4  -2  12        4.10        7.28     18.65 o 
  -3  -2  12     5371.09     5721.75    222.98 o 
  -2  -2  12     3812.11     3852.83    121.19 o 
  -1  -2  12      168.56      158.57     49.25 o 
   0  -2  12     2820.73     3198.70    101.33 o 
   1  -2  12     2725.56     2743.16    130.76 o 
   2  -2  12     6979.77     7592.35    242.30 o 
   3  -2  12     5073.89     5808.60    212.01 o 
   4  -2  12      129.64      152.57     30.78 o 
   5  -2  12      190.96      190.28     48.54 o 
   6  -2  12       89.73       94.77     27.96 o 
   7  -2  12      515.47      464.05    137.17 o 
  -7  -1  12       67.54       49.21     24.78 o 
  -6  -1  12       56.88       36.90     25.82 o 
  -5  -1  12      420.40      405.11    100.47 o 
  -4  -1  12      403.47      337.24     46.90 o 
  -3  -1  12     2840.66     2964.23    145.05 o 
  -2  -1  12      379.09      338.63     53.61 o 
  -1  -1  12      273.29      243.93     45.64 o 
   0  -1  12      447.52      407.79     39.76 o 
   1  -1  12       16.70       13.51      8.33 o 
   2  -1  12     5640.04     5835.84    175.69 o 
   3  -1  12      561.14      639.28     67.27 o 
   4  -1  12       61.73       69.94     19.59 o 
   5  -1  12      120.72      127.62     30.61 o 
   6  -1  12        3.04        0.32     17.39 o 
   7  -1  12      951.76     1066.10     56.19 o 
  -7   0  12       48.89       67.15     30.38 o 
  -6   0  12       67.33       77.06     25.40 o 
  -5   0  12       37.69       53.02     20.90 o 
  -4   0  12     1710.10     1762.98    134.60 o 
  -3   0  12     5322.71     5475.40    206.99 o 
  -2   0  12     3315.94     3317.06     95.81 o 
  -1   0  12     1982.20     2131.35     94.60 o 
   0   0  12      414.79      460.69     33.67 o 
   1   0  12      475.28      475.60     47.66 o 
   2   0  12     7836.93     7861.74    504.55 o 
   3   0  12     1958.95     2073.62    108.81 o 
   4   0  12      524.44      525.38     70.54 o 
   5   0  12     2060.55     2021.51    123.04 o 
   6   0  12       15.88       20.28     16.22 o 
   7   0  12     2422.95     2495.27    145.13 o 
  -7   1  12       94.78       63.41     28.25 o 
  -6   1  12        0.12       32.41     22.69 o 
  -5   1  12        2.72       17.34     15.12 o 
  -4   1  12      268.52      234.13     65.29 o 
  -3   1  12     2375.80     2507.63    143.77 o 
  -2   1  12     1574.85     1501.69     67.46 o 
  -1   1  12      377.89      392.41     42.75 o 
   0   1  12      285.57      355.29     46.07 o 
   1   1  12     1946.92     2040.17     89.65 o 
   2   1  12     8054.80     8716.94    535.74 o 
   3   1  12       81.84       53.14     17.51 o 
   4   1  12       67.23       63.43     23.73 o 
   5   1  12       58.78       57.61     17.96 o 
   6   1  12      230.16      239.13     52.81 o 
   7   1  12      722.58      796.56     63.58 o 
  -7   2  12      967.33      920.13    121.71 o 
  -6   2  12      304.28      322.77     96.12 o 
  -5   2  12       65.13       35.90     14.63 o 
  -4   2  12     3184.36     3242.30    135.23 o 
  -3   2  12     1232.07     1185.12     98.81 o 
  -2   2  12     4683.33     5167.12    195.12 o 
  -1   2  12      531.54      481.59     47.26 o 
   0   2  12      345.29      279.10     36.87 o 
   1   2  12      175.97      132.99     16.37 o 
   2   2  12     5451.73     5968.03    182.72 o 
   3   2  12      312.02      265.99     29.58 o 
   4   2  12     3605.81     3882.69    235.36 o 
   5   2  12     1578.56     1541.06     90.49 o 
   6   2  12     1652.92     1569.72    116.29 o 
   7   2  12     1678.65     1600.67     99.31 o 
  -6   3  12      185.96      208.48     79.41 o 
  -5   3  12      299.28      233.66     64.91 o 
  -4   3  12      387.95      351.56     75.63 o 
  -3   3  12     1972.76     2025.89    130.97 o 
  -2   3  12      646.84      559.05     43.60 o 
  -1   3  12     1477.53     1408.47     73.89 o 
   0   3  12       55.90      113.72     46.87 o 
   1   3  12     1194.88     1225.11    101.64 o 
   2   3  12     1855.85     1720.62     86.68 o 
   3   3  12      777.27      727.29     45.18 o 
   4   3  12      548.77      459.95     57.76 o 
   5   3  12     2196.65     2374.25    140.62 o 
   6   3  12      422.32      410.14     49.42 o 
   7   3  12      423.59      382.27    120.94 o 
   8   3  12       31.00       17.12     28.93 o 
  -6   4  12       37.59       77.25     28.51 o 
  -5   4  12      588.01      459.43     46.43 o 
  -4   4  12       62.71       64.43     20.87 o 
  -3   4  12        6.17       26.21     13.77 o 
  -2   4  12     2917.26     2955.60    119.26 o 
  -1   4  12     1563.64     1488.01     80.08 o 
   0   4  12      495.62      400.46     59.10 o 
   1   4  12       36.70       43.70     26.90 o 
   2   4  12      706.89      719.33     72.10 o 
   3   4  12     5375.50     5529.26    235.54 o 
   4   4  12      573.17      464.37     42.26 o 
   5   4  12      109.89       95.74     33.28 o 
   6   4  12        8.37       22.59     11.92 o 
   7   4  12       13.70       22.36     27.59 o 
   8   4  12      388.68      312.66    132.93 o 
  -6   5  12     1507.13     1510.20    161.81 o 
  -5   5  12      163.56      145.85     49.35 o 
  -4   5  12       14.88       17.52     22.07 o 
  -3   5  12       59.28       68.39     20.81 o 
  -2   5  12     2738.69     2583.09    126.92 o 
  -1   5  12     3121.48     3309.28    106.92 o 
   0   5  12     4015.17     3846.93    167.66 o 
   1   5  12       40.97       59.95     28.15 o 
   2   5  12      107.78      145.57     57.78 o 
   3   5  12     3021.50     2896.56    279.20 o 
   4   5  12     2441.48     2395.49    111.65 o 
   5   5  12     2016.98     1984.51    160.64 o 
   6   5  12       48.15       29.65     17.96 o 
   7   5  12      323.82      224.35     73.33 o 
  -5   6  12       44.10       48.46     25.09 o 
  -4   6  12       36.59       23.63     16.16 o 
  -3   6  12      498.78      454.21     44.66 o 
  -2   6  12     1695.66     1720.27    110.13 o 
  -1   6  12      760.86      821.35     44.40 o 
   0   6  12      120.30       71.81     27.17 o 
   1   6  12       29.86       35.00     21.95 o 
   2   6  12       76.10       56.96     29.55 o 
   3   6  12      672.04      753.67    113.45 o 
   4   6  12     1256.29     1254.57     96.78 o 
   5   6  12      389.01      420.16     33.20 o 
   6   6  12       21.47       17.64     24.28 o 
   7   6  12       12.86       20.10     13.40 o 
  -5   7  12      209.17      166.84     56.41 o 
  -4   7  12     1133.57     1052.84     64.69 o 
  -3   7  12      427.43      378.83     36.10 o 
  -2   7  12     3336.21     3571.22    166.08 o 
  -1   7  12     1657.35     1913.37    133.59 o 
   0   7  12      633.05      588.33     66.70 o 
   1   7  12     2119.08     2007.35    183.72 o 
   2   7  12       38.85       44.41     25.29 o 
   3   7  12     2878.60     2895.56    146.66 o 
   4   7  12     1868.87     1878.95    117.07 o 
   5   7  12        1.88       11.81     10.34 o 
   6   7  12      843.84      651.89    130.98 o 
   7   7  12      529.07      560.67    197.58 o 
  -4   8  12        3.33       18.44     15.26 o 
  -3   8  12      361.59      311.12    101.19 o 
  -2   8  12      917.53      928.58     50.06 o 
  -1   8  12      316.73      348.55     38.54 o 
   0   8  12       49.22       34.46     20.07 o 
   1   8  12      167.45      168.08     46.39 o 
   2   8  12      589.65      626.35    135.17 o 
   3   8  12     2522.73     2451.78    180.23 o 
   4   8  12       31.04       50.23     22.56 o 
   5   8  12       20.75       14.59     15.45 o 
   6   8  12       85.33       85.04     42.06 o 
   7   8  12      218.04      235.11    122.15 o 
  -3   9  12      658.95      562.07    195.94 o 
  -2   9  12      375.50      335.23     84.38 o 
  -1   9  12      270.00      271.51     85.34 o 
   0   9  12     3404.18     3339.99    170.19 o 
   1   9  12     2870.01     2792.62    196.73 o 
   2   9  12      363.18      329.48    156.94 o 
   3   9  12     1805.25     1747.54    129.15 o 
   4   9  12        2.52       12.15     15.59 o 
   5   9  12      334.45      444.18    185.58 o 
   6   9  12     3382.34     3763.81   3334.25 o 
   7   9  12       34.41       60.28     59.52 o 
  -3  10  12       42.77       58.65     40.01 o 
  -2  10  12      138.30      101.62     38.53 o 
  -1  10  12      139.17      145.04     43.85 o 
   0  10  12     1209.46     1191.22     78.23 o 
   1  10  12      389.92      449.69    119.32 o 
   2  10  12      608.18      574.78    136.96 o 
   3  10  12        5.64       14.05     22.02 o 
   4  10  12      226.13      216.64     72.62 o 
   5  10  12      483.46      625.96    184.85 o 
   6  10  12      949.85      970.32    395.65 o 
  -2  11  12       16.73       31.52     25.38 o 
  -1  11  12     1347.40     1606.70    222.75 o 
   0  11  12     1443.51     1495.70    154.96 o 
   1  11  12       83.06      127.15     40.41 o 
   2  11  12      645.35      561.82    109.88 o 
   3  11  12      648.08      493.05    132.75 o 
   4  11  12      914.90      955.00    325.52 o 
   5  11  12     1058.55     1260.07    315.21 o 
   0  12  12      352.88      257.60    123.23 o 
   1  12  12      581.99      675.98    172.51 o 
   2  12  12        2.04      -12.98     30.07 o 
   3  12  12       35.35       52.62     24.38 o 
   4  12  12       73.34       68.64     70.68 o 
  -2 -12  13       26.97       40.28     25.35 o 
  -4 -11  13      587.03      548.60    176.96 o 
  -3 -11  13      571.48      570.92    151.94 o 
  -2 -11  13       17.37       39.75     42.98 o 
  -1 -11  13       97.02      105.20     36.43 o 
   0 -11  13       13.42       24.45     16.66 o 
   1 -11  13      622.10      600.47    166.24 o 
  -5 -10  13       95.40       59.55     37.02 o 
  -4 -10  13      148.46      201.69     62.26 o 
  -3 -10  13      915.08      862.29     78.31 o 
  -2 -10  13       66.94       26.81     24.34 o 
  -1 -10  13      274.13      262.27     79.40 o 
   0 -10  13      294.47      322.69     72.33 o 
   1 -10  13      557.39      552.30     98.83 o 
   2 -10  13      197.58      194.86     53.67 o 
  -6  -9  13       72.21       73.54     32.17 o 
  -5  -9  13      982.56      982.70     78.73 o 
  -4  -9  13      562.49      665.37     72.09 o 
  -3  -9  13      322.01      347.85    123.53 o 
  -2  -9  13        0.32        9.00     24.86 o 
  -1  -9  13      247.43      246.53     67.06 o 
   0  -9  13        3.02       29.97     34.14 o 
   1  -9  13     1028.90     1191.45    218.57 o 
   2  -9  13     2285.86     2276.27    186.25 o 
   3  -9  13      577.75      476.88    142.89 o 
  -6  -8  13      502.01      391.40    112.83 o 
  -5  -8  13        0.52       -9.93     54.04 o 
  -4  -8  13      136.18      210.20     72.43 o 
  -3  -8  13      185.30      171.68     55.24 o 
  -2  -8  13     1289.50     1212.93     89.97 o 
  -1  -8  13      311.77      341.89     72.21 o 
   0  -8  13       96.83       89.42     23.71 o 
   1  -8  13      168.40      145.60     40.15 o 
   2  -8  13     1226.77     1294.65    163.80 o 
   3  -8  13      180.32      169.94     51.87 o 
   4  -8  13      551.20      525.59    152.90 o 
  -6  -7  13        9.57        4.39     16.63 o 
  -5  -7  13      994.80      917.17     69.07 o 
  -4  -7  13      199.92      199.07     56.36 o 
  -3  -7  13        4.74       16.28     12.21 o 
  -2  -7  13     2648.13     2537.46    136.30 o 
  -1  -7  13     1728.80     1635.00    149.87 o 
   0  -7  13        8.89       22.26     15.18 o 
   1  -7  13      329.35      324.00     32.38 o 
   2  -7  13      331.04      310.15     52.57 o 
   3  -7  13     1283.28     1330.72    103.49 o 
   4  -7  13      891.88      846.33     56.85 o 
  -7  -6  13      545.81      605.34     55.50 o 
  -6  -6  13       60.66       60.77     29.69 o 
  -5  -6  13       16.08       23.19     15.53 o 
  -4  -6  13      507.39      467.49     42.26 o 
  -3  -6  13      281.31      220.32     36.01 o 
  -2  -6  13     4992.14     5401.78    194.69 o 
  -1  -6  13     1261.98      981.60    154.22 o 
   0  -6  13       20.64       23.92     11.56 o 
   1  -6  13      464.90      426.05     31.23 o 
   2  -6  13      517.17      539.98     38.47 o 
   3  -6  13     1249.48     1259.56     96.81 o 
   4  -6  13     1194.55     1235.97     98.38 o 
   5  -6  13        1.91        2.12     20.04 o 
  -7  -5  13      622.93      650.08     63.84 o 
  -6  -5  13       42.33       45.44     21.75 o 
  -5  -5  13      229.08      170.31     52.15 o 
  -4  -5  13      582.39      563.58     57.86 o 
  -3  -5  13      944.19     1018.95     58.74 o 
  -2  -5  13     3955.03     4043.89    177.65 o 
  -1  -5  13      180.19      162.06     35.62 o 
   0  -5  13       89.96       84.66     24.77 o 
   1  -5  13        3.11        8.33      9.07 o 
   2  -5  13      630.01      650.36     48.98 o 
   3  -5  13     3082.59     3302.58    152.89 o 
   4  -5  13     1575.46     1539.06    115.63 o 
   5  -5  13       42.70       30.65     14.81 o 
  -7  -4  13      599.81      724.80     51.72 o 
  -6  -4  13       17.44       12.27     16.80 o 
  -5  -4  13      348.03      323.35     74.66 o 
  -4  -4  13      187.12      160.57     43.91 o 
  -3  -4  13     1444.48     1604.99    122.48 o 
  -2  -4  13    10606.59    11904.54    517.65 o 
  -1  -4  13      179.36      201.58     51.59 o 
   0  -4  13      150.19      131.16     48.30 o 
   1  -4  13      167.45      200.43     37.77 o 
   2  -4  13      528.59      562.87     44.96 o 
   3  -4  13     5170.36     5869.23    223.57 o 
   4  -4  13      499.31      510.02     47.40 o 
   5  -4  13       40.05       31.26     16.03 o 
   6  -4  13      187.63      150.40     32.79 o 
  -7  -3  13      109.85      102.73     33.46 o 
  -6  -3  13      425.45      378.74     62.96 o 
  -5  -3  13       43.33       43.81     24.47 o 
  -4  -3  13        4.20       12.85     16.80 o 
  -3  -3  13      646.68      632.02     71.19 o 
  -2  -3  13      739.84      772.52     66.59 o 
  -1  -3  13      502.75      488.78     35.83 o 
   0  -3  13        2.74       13.37     16.62 o 
   1  -3  13       84.88       81.01     23.64 o 
   2  -3  13     1944.86     2123.72    132.87 o 
   3  -3  13     3197.95     3258.09    124.56 o 
   4  -3  13        2.07       16.39     19.42 o 
   5  -3  13      163.31      119.76     27.29 o 
   6  -3  13      268.25      202.04     45.15 o 
  -7  -2  13      204.79      182.80     69.25 o 
  -6  -2  13      103.91      121.30     33.86 o 
  -5  -2  13      123.97      158.19     46.28 o 
  -4  -2  13      621.57      586.81     51.99 o 
  -3  -2  13     4466.33     4684.21    179.45 o 
  -2  -2  13     1874.29     1945.42    110.16 o 
  -1  -2  13     3919.01     3851.81    241.58 o 
   0  -2  13     3835.92     4017.58    135.35 o 
   1  -2  13        5.32       16.77     11.30 o 
   2  -2  13      329.67      369.67     70.29 o 
   3  -2  13     2773.25     3067.82    121.18 o 
   4  -2  13      555.91      537.41     84.98 o 
   5  -2  13     1928.75     1758.35    126.72 o 
   6  -2  13      319.75      339.70     78.16 o 
   7  -2  13       32.22       33.36     24.12 o 
  -7  -1  13       13.53       21.80     18.70 o 
  -6  -1  13     1037.92     1003.69     62.14 o 
  -5  -1  13      171.51      195.04     63.42 o 
  -4  -1  13       67.92       73.05     23.23 o 
  -3  -1  13        0.75       30.48     18.57 o 
  -2  -1  13       98.99      147.61     52.95 o 
  -1  -1  13      447.41      468.13     64.68 o 
   0  -1  13      820.89      750.59     62.41 o 
   1  -1  13      589.89      595.98     58.67 o 
   2  -1  13       13.63       38.69     15.16 o 
   3  -1  13      439.19      459.93     52.36 o 
   4  -1  13     1816.79     1739.42    107.18 o 
   5  -1  13      575.75      549.15     97.67 o 
   6  -1  13      934.83      972.36     54.42 o 
   7  -1  13        5.45        7.56     21.19 o 
  -7   0  13      115.46      103.86     58.70 o 
  -6   0  13     1221.00     1385.09     83.17 o 
  -5   0  13      274.54      333.33     94.84 o 
  -4   0  13      151.57      174.01     40.44 o 
  -3   0  13      327.25      311.74     83.54 o 
  -2   0  13     1462.58     1323.29     88.32 o 
  -1   0  13    11739.75    12511.83    462.81 o 
   0   0  13     4023.72     4162.90    151.52 o 
   1   0  13      590.45      499.35     54.87 o 
   2   0  13      197.99      232.91     41.68 o 
   3   0  13      179.70      201.08     49.54 o 
   4   0  13     5406.30     5487.62    194.92 o 
   5   0  13     2882.38     3086.58    143.78 o 
   6   0  13      221.77      296.94     59.43 o 
   7   0  13      406.73      292.73     88.05 o 
  -6   1  13      775.48      765.55     79.73 o 
  -5   1  13       14.19       19.31     23.67 o 
  -4   1  13        6.76       14.24     17.50 o 
  -3   1  13        1.51        6.98     19.91 o 
  -2   1  13      154.94      145.21     35.94 o 
  -1   1  13     1816.68     1630.99     86.88 o 
   0   1  13     1326.13     1296.51     46.74 o 
   1   1  13      614.19      546.14     86.98 o 
   2   1  13       13.63       29.20      8.05 o 
   3   1  13       90.24       78.85     19.98 o 
   4   1  13     2151.36     2231.48    100.39 o 
   5   1  13     1925.25     1972.80    136.89 o 
   6   1  13      795.19      883.95     45.64 o 
   7   1  13        3.52       32.79     22.08 o 
  -6   2  13      850.13      831.81     95.25 o 
  -5   2  13      190.35      219.08     54.19 o 
  -4   2  13      390.03      372.74     44.33 o 
  -3   2  13      118.48      102.01     29.17 o 
  -2   2  13     2836.32     3082.57    103.17 o 
  -1   2  13     5360.50     5001.07    139.59 o 
   0   2  13       23.23       25.36      8.40 o 
   1   2  13      143.35      105.81     19.77 o 
   2   2  13        1.90       22.51     10.01 o 
   3   2  13      489.80      477.54     50.03 o 
   4   2  13     5748.54     6383.57    227.12 o 
   5   2  13      544.01      543.47     58.28 o 
   6   2  13      434.68      369.08     89.99 o 
   7   2  13      240.45      189.37     50.70 o 
  -6   3  13     1050.00     1055.22     58.42 o 
  -5   3  13      189.85      173.69     57.41 o 
  -4   3  13      185.43      183.42     55.61 o 
  -3   3  13      209.64      181.66     44.51 o 
  -2   3  13      959.60      982.16     63.33 o 
  -1   3  13     4713.31     4314.27    292.18 o 
   0   3  13      106.93      135.24     46.81 o 
   1   3  13      334.41      371.82     94.36 o 
   2   3  13       67.74      123.31     52.40 o 
   3   3  13      212.07      219.40     19.88 o 
   4   3  13     1170.10     1121.43     36.28 o 
   5   3  13     1562.66     1616.21    105.58 o 
   6   3  13      363.21      333.62     64.39 o 
   7   3  13      229.60      153.54     87.50 o 
  -6   4  13      121.42       91.67     36.23 o 
  -5   4  13     1034.76      935.51    155.50 o 
  -4   4  13        0.79        3.91     24.37 o 
  -3   4  13      562.69      461.30     67.37 o 
  -2   4  13      522.24      412.66     60.08 o 
  -1   4  13     2278.92     1971.25    125.62 o 
   0   4  13      204.88      191.31     69.09 o 
   1   4  13      312.41      392.49    116.05 o 
   2   4  13     8683.85     9275.79    378.46 o 
   3   4  13     1105.69     1017.28     61.94 o 
   4   4  13      460.63      435.83     43.85 o 
   5   4  13      884.07      872.66     68.87 o 
   6   4  13       67.80       69.58     20.41 o 
   7   4  13      430.65      372.65    122.44 o 
  -5   5  13     1002.17     1044.38     59.83 o 
  -4   5  13     1336.90     1143.31    114.67 o 
  -3   5  13      334.81      326.16     32.03 o 
  -2   5  13       62.13       66.39     18.81 o 
  -1   5  13      555.34      497.71     17.01 o 
   0   5  13     1801.85     1802.92    153.30 o 
   1   5  13     1452.74     1544.66    129.99 o 
   2   5  13     5488.77     5652.53    279.50 o 
   3   5  13      684.86      601.88     64.48 o 
   4   5  13      806.39      803.36     44.16 o 
   5   5  13       78.16       91.37     31.31 o 
   6   5  13      895.05      843.61     81.17 o 
   7   5  13     2805.74     3027.61    107.20 o 
  -5   6  13      208.92      203.61     66.73 o 
  -4   6  13      512.66      445.88     48.22 o 
  -3   6  13       41.75       75.75     24.29 o 
  -2   6  13     1404.57     1364.31     90.77 o 
  -1   6  13      805.66      711.24     24.80 o 
   0   6  13     3785.43     3836.46    205.41 o 
   1   6  13      673.57      684.81     63.92 o 
   2   6  13      679.26      656.80    148.10 o 
   3   6  13       85.67      104.67     36.30 o 
   4   6  13     3457.49     3554.30    182.78 o 
   5   6  13     2139.91     2336.62    228.80 o 
   6   6  13     1107.68     1418.72    432.52 o 
   7   6  13     1024.07     1094.79    390.24 o 
  -4   7  13     1335.20     1224.33     64.51 o 
  -3   7  13        2.72       13.43     16.91 o 
  -2   7  13      334.10      326.23     26.57 o 
  -1   7  13      304.59      399.52    114.62 o 
   0   7  13     3368.11     3633.80    189.83 o 
   1   7  13     4378.33     4475.54    232.00 o 
   2   7  13      545.20      538.02    107.31 o 
   3   7  13      150.35      128.41     43.43 o 
   4   7  13      378.84      333.92     41.52 o 
   5   7  13     1549.55     1631.03    165.45 o 
   6   7  13      842.47     1004.55    289.50 o 
   7   7  13     1287.00     1582.84    309.85 o 
  -4   8  13       47.28       71.77     43.86 o 
  -3   8  13        1.55       11.50     38.37 o 
  -1   8  13      176.73      207.93     69.02 o 
   0   8  13     1028.72     1042.51     62.52 o 
   1   8  13     3144.80     3259.82    195.63 o 
   2   8  13      424.63      532.89    145.86 o 
   3   8  13      614.46      506.43     65.11 o 
   4   8  13       76.76       87.64     34.11 o 
   5   8  13     5263.56     6463.60    213.12 o 
   6   8  13     2060.62     2155.36    228.67 o 
   7   8  13      175.93      210.67    119.39 o 
  -3   9  13      343.98      307.24    125.87 o 
  -2   9  13      366.98      280.26    102.59 o 
  -1   9  13      665.13      690.73    192.38 o 
   0   9  13     2403.92     2635.37    217.48 o 
   1   9  13        7.42       14.23     22.83 o 
   2   9  13      322.16      339.23     73.27 o 
   3   9  13      616.90      666.75    125.81 o 
   4   9  13      278.12      251.44     95.37 o 
   5   9  13      358.61      445.16    158.67 o 
   6   9  13       64.97       48.56     56.55 o 
  -2  10  13      328.76      303.12    148.55 o 
  -1  10  13        3.15       23.99     25.71 o 
   0  10  13      661.40      580.34    146.90 o 
   1  10  13      867.75      833.21    216.52 o 
   2  10  13      527.00      471.50    115.77 o 
   3  10  13     1552.96     1718.79    126.00 o 
   4  10  13       62.78       61.94     24.91 o 
   5  10  13      453.56      417.77    121.42 o 
   6  10  13      169.32      176.65    118.50 o 
  -1  11  13      346.90      261.56     82.65 o 
   0  11  13      327.12      282.28     75.49 o 
   1  11  13      378.28      396.93    119.19 o 
   2  11  13      452.27      478.52    114.26 o 
   3  11  13      201.17      215.52     95.93 o 
   4  11  13       34.15       -5.79     52.64 o 
   5  11  13       67.63        9.75     36.20 o 
   1  12  13      276.22      233.31     96.62 o 
   2  12  13      617.10      533.63     81.56 o 
   3  12  13     2360.14     2500.34    430.02 o 
  -3 -11  14       30.53       42.65     26.36 o 
  -2 -11  14      133.13      109.49     47.51 o 
  -1 -11  14      572.53      626.29    223.69 o 
   0 -11  14      104.05      148.88     62.15 o 
  -4 -10  14        1.00      -11.82     32.69 o 
  -3 -10  14      218.80      191.26     61.99 o 
  -2 -10  14       11.29       46.23     32.73 o 
  -1 -10  14      899.96     1110.04    280.06 o 
   0 -10  14      340.17      367.07    102.99 o 
   1 -10  14       29.82       22.90     21.76 o 
  -5  -9  14      772.85      675.00    188.88 o 
  -4  -9  14      330.74      267.83    101.18 o 
  -3  -9  14       13.87       28.73     20.79 o 
  -2  -9  14      280.26      366.16    102.00 o 
  -1  -9  14      566.64      756.67    172.13 o 
   0  -9  14        2.25       20.29     22.03 o 
   1  -9  14       89.99       88.00     29.55 o 
   2  -9  14      169.78      118.00     36.88 o 
  -6  -8  14     1348.75     1540.34    214.93 o 
  -5  -8  14        5.61       12.86     22.30 o 
  -4  -8  14      236.25      218.85     70.68 o 
  -3  -8  14       65.25       44.96     21.34 o 
  -2  -8  14     1570.98     1780.23    166.84 o 
  -1  -8  14      408.41      515.01     90.00 o 
   0  -8  14        0.71       13.21     24.74 o 
   1  -8  14      157.03      104.56     38.98 o 
   2  -8  14     1515.73     1382.61    117.47 o 
   3  -8  14       24.73       15.37     19.53 o 
  -6  -7  14        1.98       21.43     17.86 o 
  -5  -7  14     1561.64     1558.68    138.48 o 
  -4  -7  14       38.99       53.26     19.18 o 
  -3  -7  14      396.91      327.00     32.29 o 
  -2  -7  14      995.16      926.54     53.16 o 
  -1  -7  14     2196.54     2198.42    192.22 o 
   0  -7  14      854.13      766.00     93.39 o 
   1  -7  14     1308.91     1201.20    117.94 o 
   2  -7  14      598.61      537.18     46.88 o 
   3  -7  14      219.23      204.92     50.91 o 
   4  -7  14        1.32        8.20     17.18 o 
  -6  -6  14       51.49       63.76     25.47 o 
  -5  -6  14     1094.18     1016.45     93.94 o 
  -4  -6  14      324.14      298.60     74.55 o 
  -3  -6  14       27.29       26.85      9.39 o 
  -2  -6  14      215.65      222.56     37.17 o 
  -1  -6  14      839.08      762.49     73.79 o 
   0  -6  14     1251.21     1266.31     91.83 o 
   1  -6  14     3008.99     2909.55    135.87 o 
   2  -6  14      276.25      245.83     50.90 o 
   3  -6  14      563.57      544.78     63.68 o 
   4  -6  14     1303.86     1256.36    102.90 o 
   5  -6  14      569.76      411.37    121.27 o 
  -6  -5  14      220.77      173.49     64.92 o 
  -5  -5  14     1093.23     1158.79     61.07 o 
  -4  -5  14       31.60       52.86     20.33 o 
  -3  -5  14      155.28      134.12     31.13 o 
  -2  -5  14      204.68      201.59     42.78 o 
  -1  -5  14      544.17      452.91     74.16 o 
   0  -5  14     1260.10     1307.56    107.56 o 
   1  -5  14      506.34      494.38     78.67 o 
   2  -5  14        3.77        4.99     15.61 o 
   3  -5  14       81.75       72.39     22.57 o 
   4  -5  14      134.99      128.20     27.18 o 
   5  -5  14      742.35      610.96    141.84 o 
  -7  -4  14        9.38       12.33     18.61 o 
  -6  -4  14      242.05      249.00     80.81 o 
  -5  -4  14     1182.71     1319.42    112.59 o 
  -4  -4  14       18.84       23.57     13.78 o 
  -3  -4  14        7.07       16.66     16.48 o 
  -2  -4  14     1975.35     1733.81    132.49 o 
  -1  -4  14      138.17      166.49     52.35 o 
   0  -4  14     4929.70     5355.62    210.91 o 
   1  -4  14      642.28      660.76     63.80 o 
   2  -4  14       72.48       68.70     19.33 o 
   3  -4  14      295.80      279.75     62.93 o 
   4  -4  14       12.51       16.99     11.40 o 
   5  -4  14     1315.63     1426.06    101.91 o 
   6  -4  14     1455.64     1426.70    139.96 o 
  -7  -3  14       32.36       24.68     23.71 o 
  -6  -3  14      564.98      600.32    161.28 o 
  -5  -3  14      942.86      939.26     78.28 o 
  -4  -3  14        8.14       28.12     15.72 o 
  -3  -3  14       66.61       68.82     27.94 o 
  -2  -3  14      217.43      266.87     66.22 o 
  -1  -3  14       11.70       14.21     16.21 o 
   0  -3  14     1579.46     1613.40    102.84 o 
   1  -3  14      344.64      367.60     55.74 o 
   2  -3  14        2.52       11.95     12.66 o 
   3  -3  14      451.98      460.85     89.55 o 
   4  -3  14      345.19      387.54     81.93 o 
   5  -3  14     1756.72     1686.00     96.74 o 
   6  -3  14       43.91       30.83     17.84 o 
  -7  -2  14       24.43       31.29     22.89 o 
  -6  -2  14       98.12      135.59     45.28 o 
  -5  -2  14     1023.58     1128.15    102.71 o 
  -4  -2  14      307.69      320.37     96.95 o 
  -3  -2  14     1068.19      970.40     73.55 o 
  -2  -2  14      421.43      416.01     72.69 o 
  -1  -2  14     4390.23     4296.34    275.74 o 
   0  -2  14     6440.35     7059.81    224.33 o 
   1  -2  14       77.87       84.24     23.56 o 
   2  -2  14       30.47       51.62     21.51 o 
   3  -2  14      199.59      203.69     38.29 o 
   4  -2  14       12.17       38.26     14.08 o 
   5  -2  14     1633.94     1740.68    135.79 o 
   6  -2  14       96.41       85.61     24.27 o 
  -6  -1  14     1648.64     1806.86    139.08 o 
  -5  -1  14      354.49      376.15    102.60 o 
  -4  -1  14      365.48      445.60    108.93 o 
  -3  -1  14       30.38       25.08     13.64 o 
  -2  -1  14     2959.45     3109.06    135.60 o 
  -1  -1  14        2.86        9.98     13.53 o 
   0  -1  14     2571.90     2832.25    134.69 o 
   1  -1  14        8.58       23.62     15.05 o 
   2  -1  14      947.69      927.12     82.27 o 
   3  -1  14     2171.43     2169.37    119.71 o 
   4  -1  14      152.38      140.52     31.23 o 
   5  -1  14      512.12      537.15     99.37 o 
   6  -1  14       99.91       86.74     26.15 o 
  -6   0  14      177.89      152.18     51.71 o 
  -5   0  14       93.51      139.83     50.65 o 
  -4   0  14     1060.22     1113.58     56.51 o 
  -3   0  14      695.45      639.21     65.00 o 
  -2   0  14        0.79       19.10     16.70 o 
  -1   0  14     2066.64     2076.10    140.96 o 
   0   0  14       73.21       92.91     23.37 o 
   1   0  14     2223.01     2241.20    110.28 o 
   2   0  14     1490.09     1452.07     89.64 o 
   3   0  14      693.02      674.19     45.66 o 
   4   0  14      570.22      594.62     42.39 o 
   5   0  14      207.59      207.10     47.60 o 
   6   0  14      221.03      232.31     53.13 o 
   7   0  14      858.44      851.25    125.15 o 
  -6   1  14      679.80      661.37     57.64 o 
  -5   1  14       54.70       71.25     23.62 o 
  -4   1  14     3843.01     4151.51    192.88 o 
  -3   1  14      241.45      188.64     48.11 o 
  -2   1  14      774.30      662.65     75.54 o 
  -1   1  14      472.15      458.21     23.87 o 
   0   1  14     7187.17     7836.92    211.48 o 
   1   1  14     2947.82     2972.39    137.59 o 
   2   1  14     1276.95     1130.51     86.20 o 
   3   1  14     1893.46     2156.82    121.23 o 
   4   1  14       65.77       67.22     19.97 o 
   5   1  14     2118.81     2019.73     81.84 o 
   6   1  14      370.90      332.71     69.73 o 
   7   1  14      689.10      655.28     46.21 o 
  -6   2  14       32.69       42.37     18.95 o 
  -5   2  14        2.45       22.60     17.59 o 
  -4   2  14     1430.49     1642.78    140.07 o 
  -3   2  14     1094.86      968.39     62.40 o 
  -2   2  14       18.30       11.22      9.69 o 
  -1   2  14      436.07      363.60     22.57 o 
   0   2  14     3321.60     3246.14    116.83 o 
   1   2  14     2790.76     2752.62    164.73 o 
   2   2  14       20.25       38.97     14.34 o 
   3   2  14      346.89      340.90     39.29 o 
   4   2  14       12.47        5.73      8.31 o 
   5   2  14      290.98      304.09     33.42 o 
   6   2  14     1694.86     1734.42    103.16 o 
   7   2  14      646.93      826.21     93.24 o 
  -6   3  14      421.38      300.59    100.92 o 
  -5   3  14       11.24       25.38     16.89 o 
  -4   3  14     3457.34     3685.10    199.63 o 
  -3   3  14     1302.73     1176.52     86.56 o 
  -2   3  14      398.56      339.34     72.35 o 
  -1   3  14      431.64      316.75     86.98 o 
   0   3  14        6.97       15.36     24.19 o 
   1   3  14     8792.74    10585.88    406.76 o 
   2   3  14     9148.00     9658.22    423.33 o 
   3   3  14       38.11       47.98     14.82 o 
   4   3  14      871.19      902.92     64.71 o 
   5   3  14      251.64      220.95     62.31 o 
   6   3  14      757.15      824.21     45.30 o 
   7   3  14     1210.48     1367.19    102.43 o 
  -5   4  14      919.19      855.16    106.88 o 
  -4   4  14      573.26      630.72     45.52 o 
  -3   4  14       46.27       42.03     17.53 o 
  -2   4  14      273.36      184.81     35.83 o 
  -1   4  14     1059.79      840.53    138.98 o 
   0   4  14       15.30       -5.04     30.60 o 
   1   4  14     2053.78     2299.57    182.26 o 
   2   4  14      446.52      495.69    126.82 o 
   3   4  14      214.76      251.50     79.65 o 
   4   4  14      640.13      718.88     53.02 o 
   5   4  14       53.90       41.27     15.20 o 
   6   4  14      676.84      734.81     62.35 o 
   7   4  14       36.38       10.69     19.30 o 
  -5   5  14     1169.57     1191.60    150.64 o 
  -4   5  14     2166.07     2346.29    140.32 o 
  -3   5  14      167.17      133.92     41.46 o 
  -2   5  14     2067.50     1911.38    108.10 o 
  -1   5  14     1548.45     1394.09     97.01 o 
   0   5  14     1711.82     1649.05    150.61 o 
   1   5  14     4557.06     5164.38    236.34 o 
   2   5  14      608.83      587.19     67.94 o 
   3   5  14      665.66      627.32    172.10 o 
   4   5  14     5028.74     5162.61    436.62 o 
   5   5  14       51.01       24.19     16.32 o 
   6   5  14     1119.93     1371.59    106.59 o 
   7   5  14     1026.36      977.13    384.13 o 
  -4   6  14      106.03       86.43     34.24 o 
  -3   6  14      176.58      192.88     77.24 o 
  -2   6  14      825.95      930.24     95.56 o 
  -1   6  14      286.47      262.74     89.35 o 
   0   6  14      134.71      153.29     67.24 o 
   1   6  14     1141.60     1196.53    104.34 o 
   2   6  14      444.14      441.95     54.17 o 
   3   6  14      395.01      398.35    118.95 o 
   4   6  14       31.21       36.35     28.75 o 
   5   6  14       21.77       15.99     19.97 o 
   6   6  14      269.80      248.32    106.12 o 
   7   6  14        2.76       33.92     41.18 o 
  -4   7  14      161.78      163.42     44.98 o 
  -3   7  14      889.69      921.17    157.38 o 
  -2   7  14     1707.21     1868.69    170.73 o 
  -1   7  14     1741.86     1689.31    208.23 o 
   0   7  14     1645.31     1537.71    126.11 o 
   1   7  14      899.48      882.15    128.75 o 
   2   7  14     2849.12     2835.91    196.40 o 
   3   7  14     1454.81     1418.23    108.94 o 
   4   7  14     6642.26     6853.98    281.49 o 
   5   7  14      370.30      322.42     56.02 o 
   6   7  14       91.98       57.95     65.47 o 
  -3   8  14      312.90      265.29    132.18 o 
  -2   8  14     1486.35     1509.99    124.45 o 
  -1   8  14       37.90       59.05     30.65 o 
   0   8  14      834.51      726.26    181.95 o 
   1   8  14        8.45       24.92     23.29 o 
   2   8  14       10.34       26.84     17.22 o 
   3   8  14     1448.43     1660.61    179.53 o 
   4   8  14      782.57      709.30     76.80 o 
   5   8  14       42.28        8.21     28.84 o 
   6   8  14        1.20       12.04     45.39 o 
  -2   9  14     1086.09     1192.36    124.22 o 
  -1   9  14        4.38       30.67     20.42 o 
   0   9  14      652.63      569.38    171.38 o 
   1   9  14       72.49       59.88     27.15 o 
   2   9  14     4326.14     4619.62    172.47 o 
   3   9  14     1003.31     1187.16     87.50 o 
   4   9  14      106.87      120.32     42.37 o 
   5   9  14       74.29       56.28     51.62 o 
   6   9  14     1700.97     1701.56    600.75 o 
  -1  10  14      430.19      454.27    157.64 o 
   0  10  14      331.77      339.11    140.29 o 
   1  10  14       19.90       28.43     24.52 o 
   2  10  14       35.15       61.37     19.64 o 
   3  10  14     1416.20     1623.78    216.70 o 
   4  10  14      353.93      268.34     89.55 o 
   5  10  14      664.07      667.00    215.67 o 
   0  11  14      291.95      312.49    106.58 o 
   1  11  14      123.40       86.02     41.58 o 
   2  11  14      675.48      622.15    215.42 o 
   3  11  14      711.88      710.14     76.06 o 
   4  11  14       98.22       77.84     63.34 o 
  -3 -10  15      549.62      600.03     85.98 o 
  -2 -10  15       93.77       73.52     32.20 o 
  -1 -10  15      274.76      262.61     87.01 o 
   0 -10  15      171.48      148.69     67.55 o 
   1 -10  15      453.81      493.85    106.62 o 
  -4  -9  15      986.52      981.04     68.89 o 
  -3  -9  15       15.46       18.40     20.33 o 
  -2  -9  15       26.05       54.50     30.14 o 
  -1  -9  15       49.36       30.90     29.98 o 
   0  -9  15      437.49      575.43    123.33 o 
   1  -9  15      431.18      586.34    130.67 o 
   2  -9  15      438.39      451.44     95.58 o 
  -5  -8  15      354.90      409.75     98.31 o 
  -4  -8  15     1874.83     2112.34    155.16 o 
  -3  -8  15       21.28       28.78     18.14 o 
  -2  -8  15       43.16       27.42     24.66 o 
  -1  -8  15       57.92       55.21     21.07 o 
   0  -8  15     1674.36     1677.85    151.50 o 
   1  -8  15     1363.86     1524.62    208.69 o 
   2  -8  15     1852.62     1937.34    121.73 o 
   3  -8  15       24.71       43.00     23.04 o 
  -5  -7  15        4.08       22.68     26.07 o 
  -4  -7  15      245.05      294.06     84.76 o 
  -3  -7  15       13.42        4.34     22.05 o 
  -2  -7  15        1.09       11.49     22.18 o 
  -1  -7  15      240.91      187.73     47.46 o 
   0  -7  15      674.19      919.53    174.92 o 
   1  -7  15     1929.59     2172.16    187.69 o 
   2  -7  15      164.01      150.58     41.99 o 
   3  -7  15       29.37       27.27     26.69 o 
   4  -7  15       28.10       25.75     25.96 o 
  -6  -6  15      130.90       99.17     36.29 o 
  -5  -6  15     3282.69     3105.26    226.19 o 
  -4  -6  15     1643.73     1695.37    127.12 o 
  -3  -6  15      741.59      522.16     85.03 o 
  -2  -6  15       37.79       33.40     15.39 o 
  -1  -6  15      126.30      126.75     39.70 o 
   0  -6  15      467.67      410.10     65.91 o 
   1  -6  15     1819.27     2022.03    114.92 o 
   2  -6  15       15.55       34.13     20.66 o 
   3  -6  15      922.99      842.74     48.72 o 
   4  -6  15      887.09      788.50     46.83 o 
  -6  -5  15       15.31        6.59     16.18 o 
  -5  -5  15       51.00       28.39     19.04 o 
  -4  -5  15       16.32       21.31     17.02 o 
  -3  -5  15       85.04       70.63     22.43 o 
  -2  -5  15      590.58      503.89     41.77 o 
  -1  -5  15       65.42       62.34     16.84 o 
   0  -5  15      702.62      647.58     64.74 o 
   1  -5  15      246.72      258.41     51.81 o 
   2  -5  15      206.95      209.52     55.45 o 
   3  -5  15       46.85       47.63     19.43 o 
   4  -5  15      333.60      294.39     80.06 o 
   5  -5  15        8.39        6.29     14.13 o 
  -6  -4  15      322.36      233.23     90.99 o 
  -5  -4  15     1003.31      976.06     78.80 o 
  -4  -4  15      555.84      484.59     50.96 o 
  -3  -4  15     5232.91     5461.94    314.77 o 
  -2  -4  15     1248.39     1291.22     88.38 o 
  -1  -4  15       86.05       87.21     22.43 o 
   0  -4  15      574.83      487.02     71.18 o 
   1  -4  15     1262.32     1207.24     89.14 o 
   2  -4  15     2114.64     2094.82     66.57 o 
   3  -4  15     1512.93     1582.94    119.11 o 
   4  -4  15      579.95      603.79    118.82 o 
   5  -4  15      192.54      151.41     54.40 o 
  -6  -3  15       97.80       65.22     29.43 o 
  -5  -3  15      300.55      282.23     76.65 o 
  -4  -3  15      114.39      128.05     42.86 o 
  -3  -3  15      177.56      260.18     56.14 o 
  -2  -3  15      463.48      467.78     50.30 o 
  -1  -3  15     1256.56     1171.94     76.66 o 
   0  -3  15       57.94       53.70     20.58 o 
   1  -3  15      228.03      219.61     49.42 o 
   2  -3  15     2525.07     2675.82    156.85 o 
   3  -3  15     1992.90     2226.49     87.56 o 
   4  -3  15      846.93      910.29     51.58 o 
   5  -3  15       91.17       93.21     27.77 o 
  -6  -2  15        0.78       10.35     23.45 o 
  -5  -2  15        0.76       13.32     18.68 o 
  -4  -2  15      176.48      224.66     57.63 o 
  -3  -2  15     7881.25     9169.89    617.29 o 
  -2  -2  15     2732.29     2767.00    139.65 o 
  -1  -2  15     2154.43     2188.66    160.03 o 
   0  -2  15      278.85      294.54     39.68 o 
   1  -2  15     1117.21     1212.05     91.44 o 
   2  -2  15     4185.11     4276.75    182.41 o 
   3  -2  15     2893.92     3075.71    150.17 o 
   4  -2  15       62.09       91.68     32.29 o 
   5  -2  15      209.12      211.90     50.96 o 
   6  -2  15        3.42        8.65     22.77 o 
  -6  -1  15        9.16       16.64     20.27 o 
  -5  -1  15      146.23      126.73     37.96 o 
  -4  -1  15     1394.67     1575.67    119.02 o 
  -3  -1  15     1339.48     1410.21     75.33 o 
  -2  -1  15       13.78       20.35     14.34 o 
  -1  -1  15     2290.55     2143.16    157.33 o 
   0  -1  15      976.20      974.35     75.23 o 
   1  -1  15      301.74      382.93     67.96 o 
   2  -1  15     3628.23     3964.17    150.15 o 
   3  -1  15      439.63      580.64     63.23 o 
   4  -1  15       89.65       91.16     30.84 o 
   5  -1  15      603.13      579.06     51.07 o 
   6  -1  15        0.51        9.38     21.28 o 
  -6   0  15      686.02      564.25    137.40 o 
  -5   0  15       54.54       44.66     21.32 o 
  -4   0  15      809.12      891.22     82.18 o 
  -3   0  15      270.68      332.63     38.93 o 
  -2   0  15       10.77       20.02     29.16 o 
  -1   0  15     2887.34     2905.83    125.65 o 
   0   0  15      505.08      459.63     31.39 o 
   1   0  15     2146.16     2284.95    120.60 o 
   2   0  15     2098.46     2273.20    103.51 o 
   3   0  15      419.87      438.18     35.13 o 
   4   0  15      686.40      810.09     52.59 o 
   5   0  15      136.48      137.89     35.26 o 
   6   0  15      166.38      159.26     39.37 o 
  -6   1  15       17.26       38.31     20.99 o 
  -5   1  15       44.02       39.67     21.74 o 
  -4   1  15      957.93      938.64     57.40 o 
  -3   1  15     1419.47     1456.97    109.10 o 
  -2   1  15      234.38      198.83     50.85 o 
  -1   1  15       19.14       16.16      5.88 o 
   0   1  15       46.43       61.75     19.33 o 
   1   1  15        5.65        6.38      9.06 o 
   2   1  15      997.62      848.60     83.68 o 
   3   1  15       69.09       94.83     29.18 o 
   4   1  15      451.90      526.17     39.92 o 
   5   1  15     1046.67      994.60     48.48 o 
   6   1  15       14.98        5.52     16.92 o 
  -6   2  15       76.09       49.92     22.17 o 
  -5   2  15     1260.85     1198.07     64.05 o 
  -4   2  15     1429.50     1324.22    129.21 o 
  -3   2  15      521.19      468.43     42.57 o 
  -2   2  15      753.89      750.44     63.28 o 
  -1   2  15      956.81      905.28     45.83 o 
   0   2  15     6698.11     5998.10    559.20 o 
   1   2  15     2097.11     2024.92    180.84 o 
   2   2  15      625.83      619.39     47.47 o 
   3   2  15     1011.16      972.54     59.97 o 
   4   2  15       90.28      109.41     34.59 o 
   5   2  15     1687.79     1653.96    122.50 o 
   6   2  15       57.62       59.51     26.14 o 
  -5   3  15       15.76       19.98     18.37 o 
  -4   3  15      108.79      111.14     41.86 o 
  -3   3  15       63.17       58.85     24.47 o 
  -2   3  15      969.96      871.37     60.11 o 
  -1   3  15     1775.76     1776.54    232.37 o 
   0   3  15     3590.03     3499.27    169.22 o 
   1   3  15       24.90       36.08     18.94 o 
   2   3  15      232.86      240.91     72.51 o 
   3   3  15     2197.50     2073.95    120.77 o 
   4   3  15     5512.87     6210.55    270.46 o 
   5   3  15     1547.17     1693.58     74.22 o 
   6   3  15       16.50       21.72     13.54 o 
   7   3  15       46.17        7.74     30.47 o 
  -5   4  15        3.56       21.00     18.63 o 
  -4   4  15      332.43      236.48     70.08 o 
  -3   4  15       41.93       19.32     12.79 o 
  -2   4  15     6354.95     6527.60    286.74 o 
  -1   4  15      671.02      744.60    140.26 o 
   0   4  15     1539.56     1447.91    134.55 o 
   1   4  15       26.69       50.84     28.32 o 
   2   4  15     2500.28     2509.36    199.23 o 
   3   4  15     2488.81     2655.81    161.27 o 
   4   4  15      538.26      505.53     46.16 o 
   5   4  15     1695.77     1779.36    157.39 o 
   6   4  15       48.34       39.90     23.87 o 
   7   4  15      339.55      339.69    151.95 o 
  -4   5  15      436.00      420.51    244.98 o 
  -3   5  15      449.94      538.42    153.76 o 
  -2   5  15      425.33      561.39    171.66 o 
  -1   5  15     1164.53     1180.81    125.28 o 
   0   5  15      138.02      129.76     43.58 o 
   1   5  15     3759.03     3852.18    190.56 o 
   2   5  15     3185.67     3394.90    173.54 o 
   3   5  15     2695.53     2580.79    175.58 o 
   4   5  15     1595.61     1586.22    144.28 o 
   5   5  15      838.33      825.54     80.95 o 
   6   5  15      351.21      388.61    135.81 o 
  -4   6  15       77.46       98.84     47.07 o 
  -3   6  15      286.13      295.41    124.02 o 
  -2   6  15     2205.67     1727.43    196.49 o 
  -1   6  15     1011.03      891.84     67.71 o 
   0   6  15       83.35      115.94     41.60 o 
   1   6  15     1256.39     1244.86    127.02 o 
   2   6  15        7.20       23.87     22.14 o 
   3   6  15      667.29      664.18     67.09 o 
   4   6  15     3022.96     3190.85    198.43 o 
   5   6  15       74.25       85.54     37.80 o 
   6   6  15      478.90      428.60    151.57 o 
  -3   7  15      238.10      192.15    114.34 o 
  -2   7  15      643.63      634.51    204.44 o 
  -1   7  15       36.12       38.46     20.34 o 
   0   7  15       47.41       68.67     30.47 o 
   1   7  15     2392.54     2290.37    116.90 o 
   2   7  15      257.94      234.29     79.58 o 
   3   7  15      901.36      819.86    135.41 o 
   4   7  15      617.27      490.48    140.39 o 
   5   7  15       62.23       70.24     37.92 o 
   6   7  15     2565.97     2915.83   2485.18 o 
  -3   8  15       23.27       14.78     24.29 o 
  -2   8  15      543.59      395.98    144.67 o 
  -1   8  15       21.54       20.67     26.14 o 
   0   8  15     1457.36     1463.47    144.15 o 
   1   8  15     2513.48     2734.67    239.29 o 
   2   8  15       60.24       50.20     31.80 o 
   3   8  15       23.48       25.05     30.63 o 
   4   8  15       53.89       38.73     19.97 o 
   5   8  15      817.24      874.57    232.37 o 
   6   8  15     2504.25     3089.25   2628.91 o 
  -2   9  15       70.10       70.40     35.66 o 
  -1   9  15      220.31      253.89     89.76 o 
   0   9  15      796.61      808.40     87.17 o 
   1   9  15      529.66      651.96    190.85 o 
   2   9  15       31.79       16.68     22.46 o 
   3   9  15       14.76       28.07     32.51 o 
   4   9  15      623.98      669.98    132.29 o 
   5   9  15      750.88     1039.57    334.68 o 
  -1  10  15      281.29      304.48    114.06 o 
   0  10  15     1232.42     1225.43     71.33 o 
   1  10  15     1115.03     1253.23     96.15 o 
   2  10  15        9.66       18.54     20.98 o 
   3  10  15        2.51        0.42     22.95 o 
   4  10  15      346.26      390.48    162.19 o 
   1  11  15      202.25      249.95     82.82 o 
   2  11  15        7.79       10.21     24.43 o 
   3  11  15       26.81       23.65     27.87 o 
  -2 -10  16       38.02       25.41     26.65 o 
  -1 -10  16      165.32      143.59     50.54 o 
  -4  -9  16      337.60      267.62    126.79 o 
  -3  -9  16      386.07      296.16    118.40 o 
  -2  -9  16     1185.63      907.27    234.14 o 
  -1  -9  16      451.11      414.40    111.48 o 
   0  -9  16       63.88       50.32     28.09 o 
   1  -9  16        1.01        5.47     27.20 o 
  -4  -8  16     1143.64     1116.37     75.18 o 
  -3  -8  16        0.64       -7.27     30.66 o 
  -2  -8  16      644.43      663.84    162.23 o 
  -1  -8  16      153.84      195.98     42.33 o 
   0  -8  16       42.54       40.87     25.69 o 
   1  -8  16      406.74      441.82     93.23 o 
   2  -8  16      798.19      720.44    134.97 o 
  -5  -7  16       14.28       23.44     20.56 o 
  -4  -7  16       82.58       79.56     33.78 o 
  -3  -7  16      114.59      152.42     57.35 o 
  -2  -7  16     1185.38     1214.47     66.73 o 
  -1  -7  16     1590.80     1607.24    194.65 o 
   0  -7  16       98.61       33.23     34.57 o 
   1  -7  16      444.11      515.64    115.86 o 
   2  -7  16       26.07       42.06     27.32 o 
   3  -7  16      326.26      356.61     76.01 o 
  -5  -6  16       10.33       18.76     23.76 o 
  -4  -6  16      891.02      758.06     88.41 o 
  -3  -6  16     1885.23     1915.16    129.77 o 
  -2  -6  16     1649.42     1554.90    129.29 o 
  -1  -6  16      192.72      153.12     45.04 o 
   0  -6  16      112.91       85.48     25.56 o 
   1  -6  16      428.60      481.53     48.86 o 
   2  -6  16      498.36      619.31    106.09 o 
   3  -6  16     2443.53     2528.69    144.59 o 
   4  -6  16     1302.37     1258.58    170.19 o 
  -5  -5  16      420.58      337.27    101.24 o 
  -4  -5  16       65.23       47.74     26.30 o 
  -3  -5  16       13.79       37.14     25.11 o 
  -2  -5  16      804.97      828.56     50.15 o 
  -1  -5  16       83.21       88.05     25.94 o 
   0  -5  16      660.13      491.96     45.89 o 
   1  -5  16      860.83      801.59     55.48 o 
   2  -5  16      557.75      524.75     70.38 o 
   3  -5  16      759.71      757.88     57.82 o 
   4  -5  16        8.19       17.16     24.17 o 
  -6  -4  16      338.00      247.04    115.72 o 
  -5  -4  16       12.12       22.90     19.39 o 
  -4  -4  16     1554.98     1500.03    118.33 o 
  -3  -4  16     1209.01     1226.21    138.60 o 
  -2  -4  16     1674.35     1658.40     94.87 o 
  -1  -4  16     1379.39     1245.48     61.99 o 
   0  -4  16       54.87       56.32     17.39 o 
   1  -4  16       36.37       61.97     22.37 o 
   2  -4  16      246.90      342.05     55.48 o 
   3  -4  16     1360.03     1356.32    108.64 o 
   4  -4  16      156.26      119.66     27.58 o 
   5  -4  16      911.14      840.88    116.74 o 
  -6  -3  16       28.88       37.01     19.70 o 
  -5  -3  16      358.01      356.74    101.33 o 
  -4  -3  16     2026.90     2005.20    145.55 o 
  -3  -3  16     1876.76     1963.77    126.34 o 
  -2  -3  16      888.74      834.18     45.75 o 
  -1  -3  16       75.84       74.70     24.51 o 
   0  -3  16      941.26      869.68     44.00 o 
   1  -3  16      782.91      715.92     58.13 o 
   2  -3  16      640.33      620.32     81.22 o 
   3  -3  16       39.73       51.36     14.21 o 
   4  -3  16        1.82        2.58     19.35 o 
   5  -3  16      353.44      288.97     68.92 o 
  -6  -2  16      489.41      432.41    156.56 o 
  -5  -2  16      226.98      241.38     78.54 o 
  -4  -2  16        0.51        8.91     18.74 o 
  -3  -2  16       27.50       38.15     13.27 o 
  -2  -2  16     2176.19     2177.65    130.42 o 
  -1  -2  16     2310.72     2252.98    131.21 o 
   0  -2  16     1832.89     1745.32    105.62 o 
   1  -2  16       40.23       55.84     23.89 o 
   2  -2  16      151.08      134.47     32.75 o 
   3  -2  16       15.08       26.57     19.64 o 
   4  -2  16     1237.97     1270.46     98.90 o 
   5  -2  16      588.22      616.60     90.05 o 
  -6  -1  16     1202.36     1344.89    144.70 o 
  -5  -1  16       93.16      156.23     48.27 o 
  -4  -1  16      102.16      104.92     44.32 o 
  -3  -1  16     1806.42     1958.18    127.00 o 
  -2  -1  16     3513.62     3436.35    141.47 o 
  -1  -1  16     2566.36     2686.61    135.40 o 
   0  -1  16      914.76      875.10     55.92 o 
   1  -1  16      570.25      640.69     43.60 o 
   2  -1  16      120.28      107.30     30.64 o 
   3  -1  16      526.07      419.71     72.38 o 
   4  -1  16     1272.29     1263.04    116.66 o 
   5  -1  16      882.67      993.65     89.93 o 
   6  -1  16     1103.08     1061.51    131.50 o 
  -5   0  16       52.59       70.46     23.19 o 
  -4   0  16        1.73       28.64     18.56 o 
  -3   0  16       52.64       42.88     19.37 o 
  -2   0  16     2743.82     2953.69    125.52 o 
  -1   0  16       39.06       40.91     15.08 o 
   0   0  16      148.66      173.33     46.48 o 
   1   0  16        3.71       23.34     14.13 o 
   2   0  16      356.80      339.23     50.22 o 
   3   0  16      117.41      133.10     33.07 o 
   4   0  16     1185.19     1234.16     99.71 o 
   5   0  16       82.62      113.08     30.94 o 
   6   0  16       32.96       45.29     24.91 o 
  -5   1  16      767.32      795.23     63.89 o 
  -4   1  16       52.17       48.77     20.76 o 
  -3   1  16     1302.54     1200.57    140.61 o 
  -2   1  16      512.60      515.85     44.03 o 
  -1   1  16     7508.07     8294.36    306.35 o 
   0   1  16     6339.87     7290.86    256.93 o 
   1   1  16      184.52      167.31     44.94 o 
   2   1  16       42.09       62.95     18.69 o 
   3   1  16      160.13      149.12     43.71 o 
   4   1  16      731.30      756.17     44.84 o 
   5   1  16     3571.91     3580.58    185.80 o 
   6   1  16      199.08      164.35     64.35 o 
  -5   2  16       41.40       30.24     20.01 o 
  -4   2  16      104.83       95.44     33.91 o 
  -3   2  16     1470.77     1393.93    144.41 o 
  -2   2  16      258.37      272.91     54.39 o 
  -1   2  16      748.81      749.03     46.13 o 
   0   2  16      297.01      227.43     30.08 o 
   1   2  16       48.52       45.98     18.14 o 
   2   2  16     1867.07     1936.95    114.67 o 
   3   2  16       28.10       46.50     17.69 o 
   4   2  16       33.40       51.91     20.58 o 
   5   2  16       17.95        1.05     14.59 o 
   6   2  16       16.43       17.41     23.34 o 
  -5   3  16      358.00      349.97     45.05 o 
  -4   3  16     1585.82     1332.59    110.78 o 
  -3   3  16      785.67      739.08     46.46 o 
  -2   3  16      957.05      919.22     37.74 o 
  -1   3  16      608.98      611.90    120.10 o 
   0   3  16        1.66       -1.01     26.62 o 
   1   3  16     1589.23     1622.36    140.35 o 
   2   3  16     9341.09    10499.94    475.03 o 
   3   3  16      492.03      535.26     53.51 o 
   4   3  16     2633.87     2615.12    126.49 o 
   5   3  16      136.61      132.99     41.97 o 
   6   3  16     1516.47     1376.48     89.08 o 
  -4   4  16      340.96      317.23    110.47 o 
  -3   4  16      302.58      360.43     94.53 o 
  -2   4  16     1521.58     1392.15    138.23 o 
  -1   4  16      174.65      174.40     53.85 o 
   0   4  16      923.60      962.96    108.80 o 
   1   4  16      152.08      166.01    107.06 o 
   2   4  16      953.27      932.96     79.40 o 
   3   4  16        4.08        5.02     19.39 o 
   4   4  16       72.40       71.77     25.42 o 
   5   4  16       20.97       15.87     20.10 o 
   6   4  16      455.72      431.80     62.38 o 
  -4   5  16      453.59      400.09    209.36 o 
  -3   5  16      290.34      333.48    120.34 o 
  -2   5  16       71.91       86.52     37.30 o 
  -1   5  16       30.76       35.36     24.86 o 
   0   5  16     1375.10     1529.68    120.99 o 
   1   5  16     2996.08     3355.60    197.25 o 
   2   5  16     1428.81     1540.77    122.44 o 
   3   5  16     4012.44     3829.98    170.40 o 
   4   5  16      101.74      104.46     39.10 o 
   5   5  16     1167.32     1046.92    108.62 o 
   6   5  16      930.11      939.68    331.90 o 
  -3   6  16       81.02      119.09     54.23 o 
  -2   6  16       96.10       90.75     33.09 o 
  -1   6  16      163.80      179.44     64.83 o 
   0   6  16     1847.55     1872.11    151.44 o 
   1   6  16      866.53      923.77     83.13 o 
   2   6  16     2200.13     2326.29    121.49 o 
   3   6  16        4.20       11.03     25.73 o 
   4   6  16       42.63       41.63     26.88 o 
   5   6  16      489.42      469.91     96.47 o 
   6   6  16      854.70      858.92    270.53 o 
  -3   7  16      103.84       62.17     36.38 o 
  -2   7  16      296.99      321.25    119.79 o 
  -1   7  16       31.28       65.29     38.46 o 
   0   7  16     1162.41     1245.36    125.02 o 
   1   7  16      551.49      590.47    166.72 o 
   2   7  16       40.52       15.51     23.57 o 
   3   7  16     1231.48      991.55     95.34 o 
   4   7  16       69.25       47.45     29.78 o 
   5   7  16      477.50      515.87    158.10 o 
  -2   8  16      749.87      711.99    251.81 o 
  -1   8  16        9.01       11.32     21.43 o 
   0   8  16      588.94      605.71     80.13 o 
   1   8  16     1379.11     1369.67     71.91 o 
   2   8  16       31.22       51.31     20.55 o 
   3   8  16      641.21      561.83     72.23 o 
   4   8  16        0.30       19.10     27.66 o 
   5   8  16       20.53       21.38     46.50 o 
  -1   9  16      151.69       97.55     38.24 o 
   0   9  16       53.52       49.36     31.27 o 
   1   9  16       11.93       17.29     44.83 o 
   2   9  16       17.36       46.22     33.03 o 
   3   9  16      796.54      765.45     72.96 o 
   4   9  16        8.21       14.13     22.61 o 
   0  10  16      313.69      283.05    123.61 o 
   1  10  16        1.27        8.51     24.50 o 
   2  10  16      313.70      341.80    118.67 o 
   3  10  16     1185.70     1122.40    210.84 o 
  -2  -9  17      637.25      594.75    199.02 o 
  -1  -9  17      839.73      667.60    211.74 o 
   0  -9  17      398.67      315.95    127.64 o 
  -3  -8  17      180.66      138.10     65.71 o 
  -2  -8  17      677.04      628.86     97.35 o 
  -1  -8  17      131.31      109.13     37.31 o 
   0  -8  17      493.81      436.62    105.23 o 
   1  -8  17      731.29      731.61    185.00 o 
  -4  -7  17      174.35      161.71     67.35 o 
  -3  -7  17        5.46       13.17     23.56 o 
  -2  -7  17       10.81       17.81     22.52 o 
  -1  -7  17       59.34       87.47     28.58 o 
   0  -7  17      585.65      538.40    119.60 o 
   1  -7  17      458.94      421.67     87.11 o 
   2  -7  17      596.07      659.62    119.23 o 
  -5  -6  17     1401.28     1488.41    177.23 o 
  -4  -6  17       18.55       55.11     30.31 o 
  -3  -6  17      131.80      138.59     55.24 o 
  -2  -6  17      688.34      579.74    176.37 o 
  -1  -6  17       44.78       32.51     13.91 o 
   0  -6  17     1957.57     1947.43    139.00 o 
   1  -6  17      250.30      315.18     65.65 o 
   2  -6  17       17.54       37.97     18.90 o 
   3  -6  17      457.97      378.01    187.34 o 
  -5  -5  17      190.06      193.57     74.80 o 
  -4  -5  17       15.12       31.60     13.55 o 
  -3  -5  17      184.31      203.18     59.34 o 
  -2  -5  17       25.28       17.04     15.12 o 
  -1  -5  17      247.78      264.36     66.27 o 
   0  -5  17      783.14      804.68     52.47 o 
   1  -5  17     1001.81     1224.05    112.32 o 
   2  -5  17      272.46      332.49     61.50 o 
   3  -5  17      331.57      246.14     76.50 o 
   4  -5  17        1.67       12.07     17.58 o 
  -5  -4  17     1649.40     1885.44    197.30 o 
  -4  -4  17      567.20      532.51     94.06 o 
  -3  -4  17      351.88      276.19     73.01 o 
  -2  -4  17       18.62       30.67     12.43 o 
  -1  -4  17     1572.60     1537.26    110.62 o 
   0  -4  17     1980.30     2012.35     78.39 o 
   1  -4  17     1852.29     1938.40     91.49 o 
   2  -4  17       55.74       92.98     24.36 o 
   3  -4  17      261.88      249.25     63.07 o 
   4  -4  17       77.41      110.17     32.92 o 
  -5  -3  17       51.93       82.37     32.81 o 
  -4  -3  17        4.72       22.97     24.15 o 
  -3  -3  17       38.56       52.58     20.78 o 
  -2  -3  17     3164.83     3007.98    132.49 o 
  -1  -3  17       62.86       72.56     26.05 o 
   0  -3  17     1932.36     2087.12     61.98 o 
   1  -3  17       48.10       37.40     15.88 o 
   2  -3  17      696.34      742.75     65.57 o 
   3  -3  17      336.48      319.46     74.89 o 
   4  -3  17        2.06       -4.43     35.96 o 
   5  -3  17      544.47      497.55    119.29 o 
  -5  -2  17      145.50      129.39     44.92 o 
  -4  -2  17      156.08      145.72     43.52 o 
  -3  -2  17      804.15      812.84     70.21 o 
  -2  -2  17        6.74       10.92     18.61 o 
  -1  -2  17      150.35      196.82     44.40 o 
   0  -2  17       16.98       25.31     12.47 o 
   1  -2  17       37.07       38.10     15.64 o 
   2  -2  17     1433.09     1318.75    112.48 o 
   3  -2  17     3309.40     3029.06    198.74 o 
   4  -2  17      157.87      102.12     33.71 o 
   5  -2  17      299.98      215.39     62.59 o 
  -5  -1  17        7.76       10.46     19.79 o 
  -4  -1  17      181.41      159.69     59.84 o 
  -3  -1  17     1196.88     1084.62     81.65 o 
  -2  -1  17      506.76      542.69     42.36 o 
  -1  -1  17      810.24      847.45     40.11 o 
   0  -1  17     1416.08     1243.33     79.60 o 
   1  -1  17      306.10      336.12     63.80 o 
   2  -1  17      612.00      694.58     41.43 o 
   3  -1  17       47.83       80.62     29.96 o 
   4  -1  17       42.09       28.01     16.39 o 
   5  -1  17      290.49      217.63     68.81 o 
  -5   0  17        8.95       21.39     24.69 o 
  -4   0  17      829.34      882.01     77.78 o 
  -3   0  17      310.85      363.21     40.22 o 
  -2   0  17      626.54      609.55     90.27 o 
  -1   0  17      349.95      415.72     37.83 o 
   0   0  17      621.17      635.99     39.13 o 
   1   0  17      485.05      544.18     48.82 o 
   2   0  17     3452.39     3637.16    167.30 o 
   3   0  17     2518.13     2558.63     99.41 o 
   4   0  17       84.22       66.26     22.30 o 
   5   0  17       36.09       47.39     25.54 o 
  -5   1  17       38.00       56.05     26.70 o 
  -4   1  17      902.19     1034.78    101.08 o 
  -3   1  17     1400.16     1529.53    114.86 o 
  -2   1  17      645.07      655.59     61.29 o 
  -1   1  17     2112.67     1956.73    114.56 o 
   0   1  17       19.90       40.59     13.56 o 
   1   1  17     7447.28     8456.73    193.44 o 
   2   1  17     1781.20     2046.21     85.17 o 
   3   1  17      546.49      598.73    140.00 o 
   4   1  17       25.17       21.96     22.17 o 
   5   1  17        3.27       13.78     22.16 o 
  -5   2  17       97.45      101.98     49.39 o 
  -4   2  17      799.75      782.53     85.12 o 
  -3   2  17      380.79      448.13    114.17 o 
  -2   2  17      148.32      213.38     69.39 o 
  -1   2  17      745.90      586.44     48.74 o 
   0   2  17      100.63       67.91     24.68 o 
   1   2  17      733.23      873.82    184.99 o 
   2   2  17     1029.49     1050.40    142.36 o 
   3   2  17      161.91      184.46     66.03 o 
   4   2  17      686.40      605.98    164.91 o 
   5   2  17       97.59       65.56     31.54 o 
   6   2  17      335.74      297.57    118.03 o 
  -4   3  17     1320.39     1362.24     84.29 o 
  -3   3  17       61.11       80.35     45.61 o 
  -2   3  17      436.27      404.48    110.50 o 
  -1   3  17      705.60      641.82     91.81 o 
   0   3  17     1563.92     1505.57    118.77 o 
   1   3  17     1031.58     1007.56     96.09 o 
   2   3  17     1346.73     1276.45    101.73 o 
   3   3  17      479.46      402.82     84.06 o 
   4   3  17     1094.34     1011.13     77.58 o 
   5   3  17       65.73       42.55     22.90 o 
   6   3  17      725.43      670.84     60.53 o 
  -4   4  17      123.58      101.90     44.83 o 
  -3   4  17        7.52      -15.74     39.23 o 
  -2   4  17      631.31      583.99    113.66 o 
  -1   4  17     2550.36     2479.70    201.48 o 
   0   4  17      902.13      834.64     71.99 o 
   1   4  17       16.78       25.74     22.84 o 
   2   4  17      908.05      734.58     73.45 o 
   3   4  17       19.40       25.62     30.26 o 
   4   4  17      689.80      663.37    166.44 o 
   5   4  17       26.61       34.30     20.90 o 
   6   4  17       13.33       44.14     31.88 o 
  -3   5  17      225.08      191.52     66.40 o 
  -2   5  17      339.18      448.52    146.13 o 
  -1   5  17     1637.68     1637.40    171.35 o 
   0   5  17      122.77      119.66     48.37 o 
   1   5  17       63.41       39.86     33.23 o 
   2   5  17      804.30      884.64     87.74 o 
   3   5  17     2724.39     2690.10    259.08 o 
   4   5  17     2447.66     2336.89    160.79 o 
   5   5  17       72.48       52.96     40.52 o 
  -3   6  17      283.16      232.99    122.88 o 
  -2   6  17      804.59      784.27     80.66 o 
  -1   6  17      554.82      579.81    192.54 o 
   0   6  17      152.63      109.91     41.20 o 
   1   6  17       71.17       30.18     28.11 o 
   2   6  17      211.07      234.11     82.02 o 
   3   6  17      984.74     1184.10    241.01 o 
   4   6  17     2302.40     2583.87    202.75 o 
   5   6  17      167.81      187.88     67.62 o 
  -2   7  17     1079.34     1158.55    193.59 o 
  -1   7  17      609.78      654.38    229.44 o 
   0   7  17      127.51       97.98     66.52 o 
   1   7  17      272.84      316.11     93.03 o 
   2   7  17      797.32      880.14    144.02 o 
   3   7  17      997.32     1016.38     91.20 o 
   4   7  17      702.29      668.41     97.48 o 
   5   7  17      145.42      100.51     75.76 o 
  -1   8  17       31.19       64.08     28.96 o 
   0   8  17       53.81       44.24     26.57 o 
   1   8  17       54.66       32.32     30.01 o 
   2   8  17      354.40      365.88    122.35 o 
   3   8  17     2194.22     2604.00    222.64 o 
   4   8  17      553.52      468.24     60.62 o 
   0   9  17      394.18      363.27    137.58 o 
   1   9  17       42.46       17.11     25.34 o 
   2   9  17      135.10      136.35     52.42 o 
   3   9  17       92.93      154.91     65.53 o 
  -2  -8  18       97.62       77.29     30.12 o 
  -1  -8  18      685.18      624.06    199.61 o 
   0  -8  18      694.20      653.01    140.84 o 
  -3  -7  18      138.58       69.55     40.27 o 
  -2  -7  18       56.34       61.40     23.03 o 
  -1  -7  18      802.32      692.06    185.14 o 
   0  -7  18      234.57      219.85     64.39 o 
   1  -7  18      175.13      179.37     45.45 o 
  -4  -6  18      144.74      104.47     42.78 o 
  -3  -6  18      234.75      201.13     92.19 o 
  -2  -6  18       55.75       77.75     44.04 o 
  -1  -6  18       31.62       36.77     24.18 o 
   0  -6  18     1137.84     1156.92    105.44 o 
   1  -6  18      338.12      260.32    115.85 o 
   2  -6  18      597.18      506.23    111.83 o 
  -4  -5  18        9.12       16.57     14.34 o 
  -3  -5  18      265.57      291.13     89.54 o 
  -2  -5  18      726.48      778.06     84.70 o 
  -1  -5  18      271.43      260.63     69.41 o 
   0  -5  18      313.44      282.98     35.51 o 
   1  -5  18       97.13       90.60     37.49 o 
   2  -5  18      160.31      181.59     51.90 o 
   3  -5  18      812.72      732.53    142.23 o 
  -4  -4  18      468.56      484.56     61.07 o 
  -3  -4  18     1046.35     1081.42    110.70 o 
  -2  -4  18      148.32      164.88     50.63 o 
  -1  -4  18       96.43       61.88     19.87 o 
   0  -4  18      174.82      151.95     44.03 o 
   1  -4  18      353.27      312.21     90.14 o 
   2  -4  18     1297.97     1402.26     90.53 o 
   3  -4  18      385.10      391.13     80.98 o 
  -4  -3  18        5.99        0.53     27.02 o 
  -3  -3  18      833.13      808.60     90.90 o 
  -2  -3  18     1235.63     1264.32    103.77 o 
  -1  -3  18        1.72       10.64     13.42 o 
   0  -3  18     1551.79     1393.57    105.31 o 
   1  -3  18       25.86       17.66     18.78 o 
   2  -3  18     1742.70     1919.07    110.40 o 
   3  -3  18       46.84       94.02     29.46 o 
   4  -3  18       20.56       22.86     15.86 o 
  -5  -2  18       16.47        9.26     26.68 o 
  -4  -2  18      236.69      256.32     79.99 o 
  -3  -2  18      420.34      412.58    109.26 o 
  -2  -2  18       71.78       55.51     20.37 o 
  -1  -2  18      121.66       92.03     31.42 o 
   0  -2  18      549.98      531.64     49.96 o 
   1  -2  18        1.65       16.96     12.96 o 
   2  -2  18      598.04      661.51     47.76 o 
   3  -2  18      823.94      861.75     55.37 o 
   4  -2  18       39.52       55.45     18.10 o 
  -4  -1  18      929.78      953.37     67.74 o 
  -3  -1  18      894.28      953.05     64.53 o 
  -2  -1  18     1033.33     1114.41     47.61 o 
  -1  -1  18     1081.48      976.51     99.22 o 
   0  -1  18     1114.24     1098.77     91.77 o 
   1  -1  18       45.46       60.66     19.82 o 
   2  -1  18      676.80      706.03     46.84 o 
   3  -1  18      317.74      272.29     61.12 o 
   4  -1  18       73.02       65.16     19.97 o 
   5  -1  18      583.79      463.86    195.21 o 
  -4   0  18      569.15      563.09     80.49 o 
  -3   0  18       93.88       66.08     20.56 o 
  -2   0  18        3.20        8.91     11.84 o 
  -1   0  18       10.43       26.39     15.52 o 
   0   0  18      382.06      391.51     33.57 o 
   1   0  18       92.07       89.05     21.98 o 
   2   0  18       28.84       20.70     24.20 o 
   3   0  18      190.93      189.03     54.60 o 
   4   0  18      319.62      356.73     84.14 o 
   5   0  18     1418.08     1298.74    170.90 o 
  -4   1  18      799.02      740.85     78.31 o 
  -3   1  18      134.19      138.94     55.65 o 
  -2   1  18      676.73      626.92     73.01 o 
  -1   1  18     2104.55     2182.00    125.80 o 
   0   1  18     2394.69     2437.21    148.56 o 
   1   1  18     2351.40     2688.46    142.78 o 
   2   1  18      666.23      547.31     72.28 o 
   3   1  18      774.29      752.55     73.53 o 
   4   1  18     1100.17     1187.98    102.18 o 
   5   1  18      684.90      536.85    179.48 o 
  -4   2  18      432.41      313.06    166.07 o 
  -3   2  18      168.75      170.86    115.38 o 
  -2   2  18      231.04      305.92     91.23 o 
  -1   2  18      720.51      802.39    119.43 o 
   0   2  18     1691.51     1822.90    108.96 o 
   1   2  18      104.86      146.96     86.45 o 
   2   2  18      151.04       65.57     32.04 o 
   3   2  18       20.58       17.29     31.22 o 
   4   2  18     1538.97     1614.89    146.37 o 
   5   2  18     1188.75     1227.37    213.30 o 
  -4   3  18      164.96      129.75     44.98 o 
  -3   3  18      145.41      200.89     83.09 o 
  -2   3  18     1225.09     1356.51    127.94 o 
  -1   3  18     1320.88     1431.53    173.87 o 
   0   3  18      378.31      380.71    100.25 o 
   1   3  18      797.59      739.52     70.25 o 
   2   3  18      547.55      567.72    127.39 o 
   3   3  18     1597.66     1623.91    156.49 o 
   4   3  18     1804.34     1915.96    146.88 o 
   5   3  18      585.92      565.15    187.16 o 
  -3   4  18       75.90       98.83     56.65 o 
  -2   4  18      645.49      779.79    113.61 o 
  -1   4  18      624.11      646.44    136.94 o 
   0   4  18      820.87      760.86    135.46 o 
   1   4  18     1323.38     1272.91    123.95 o 
   2   4  18     1111.20      988.17    161.18 o 
   3   4  18      502.39      452.52    105.75 o 
   4   4  18     1086.72     1116.81    131.58 o 
   5   4  18      123.80      110.93     51.78 o 
  -3   5  18      407.65      443.80    207.01 o 
  -2   5  18      448.01      320.96     94.01 o 
  -1   5  18      601.97      668.11    198.47 o 
   0   5  18      158.42      124.75     38.53 o 
   1   5  18      222.54      272.26     82.91 o 
   2   5  18     1422.83     1483.92    159.83 o 
   3   5  18      153.89      169.94     56.87 o 
   4   5  18       72.37       87.70     33.32 o 
   5   5  18      150.89      120.82     43.24 o 
  -2   6  18      355.32      332.86    121.21 o 
  -1   6  18      337.81      302.58     98.50 o 
   0   6  18      542.33      563.27    153.71 o 
   1   6  18     2077.72     2101.95    154.75 o 
   2   6  18      204.38      180.33     67.42 o 
   3   6  18      355.95      342.88    109.60 o 
   4   6  18      610.46      579.21    161.19 o 
  -1   7  18       12.76       32.45     20.45 o 
   0   7  18      368.05      411.92    123.80 o 
   1   7  18      645.59      639.59    139.01 o 
   2   7  18      105.47       74.56     31.28 o 
   3   7  18       96.23      117.19     40.19 o 
   4   7  18      222.39      230.42     95.05 o 
   0   8  18      737.53      868.02     95.81 o 
   1   8  18     1656.07     1796.51    231.82 o 
   2   8  18       50.02       34.65     23.83 o 
   3   8  18      218.34      181.61     74.79 o 
  -1  -7  19      116.71      121.38     43.84 o 
  -3  -6  19      617.23      612.53     69.13 o 
  -2  -6  19      151.65      174.22     55.27 o 
  -1  -6  19       54.80       21.06     29.31 o 
   0  -6  19       91.56       66.46     37.11 o 
   1  -6  19       95.57       74.16     58.72 o 
  -3  -5  19      208.21      158.05     70.01 o 
  -2  -5  19      200.43      146.12     52.80 o 
  -1  -5  19       14.37       14.64     25.79 o 
   0  -5  19      414.56      364.85     39.55 o 
   1  -5  19     1164.00     1101.96     54.63 o 
   2  -5  19       81.02       67.38     22.28 o 
  -4  -4  19      286.11      218.67     74.40 o 
  -3  -4  19       45.03       35.83     16.24 o 
  -2  -4  19        3.40       17.46     12.11 o 
  -1  -4  19      570.91      499.20     38.61 o 
   0  -4  19      506.52      422.97     52.09 o 
   1  -4  19      641.76      616.34     36.80 o 
   2  -4  19      316.29      217.54     54.10 o 
   3  -4  19      140.26      117.17     34.07 o 
  -4  -3  19       52.45       59.86     32.14 o 
  -3  -3  19      171.07      142.46     46.66 o 
  -2  -3  19       51.35       26.08     17.84 o 
  -1  -3  19      312.71      301.63     85.75 o 
   0  -3  19     1786.61     1903.15    109.05 o 
   1  -3  19      812.91      885.56     58.26 o 
   2  -3  19      221.43      159.30     51.16 o 
   3  -3  19        1.09       15.31     14.18 o 
  -4  -2  19       46.42       47.78     20.75 o 
  -3  -2  19       14.46       18.90     18.57 o 
  -2  -2  19        1.57       10.49     22.43 o 
  -1  -2  19      865.14      838.14     44.08 o 
   0  -2  19      628.79      681.07     37.16 o 
   1  -2  19      165.65      215.42     70.57 o 
   2  -2  19      161.22      116.98     39.61 o 
   3  -2  19        5.23        8.13     14.07 o 
   4  -2  19       28.64       66.62     38.55 o 
  -4  -1  19       67.83       74.42     36.93 o 
  -3  -1  19      890.05      817.74     51.11 o 
  -2  -1  19      146.55      186.60     52.37 o 
  -1  -1  19     2827.44     2940.47    218.89 o 
   0  -1  19     1079.10     1164.60    112.01 o 
   1  -1  19      506.22      523.61    147.36 o 
   2  -1  19      353.66      353.94     92.15 o 
   3  -1  19      225.89      226.38     64.38 o 
   4  -1  19      809.20      776.21    114.83 o 
  -4   0  19       44.54       51.55     32.07 o 
  -3   0  19      864.97      795.89    191.88 o 
  -2   0  19      131.36      161.54     66.54 o 
  -1   0  19      464.77      404.11    121.98 o 
   0   0  19      571.14      643.08     62.03 o 
   1   0  19      241.13      173.03    128.22 o 
   2   0  19      644.19      644.98    158.10 o 
   3   0  19        7.98       11.01     40.00 o 
   4   0  19      311.28      285.03    104.79 o 
  -3   1  19      218.58      198.14     62.01 o 
  -2   1  19      136.72      142.23     40.12 o 
  -1   1  19      179.90      230.11     64.90 o 
   0   1  19      418.16      356.95    108.62 o 
   1   1  19     2838.78     2953.61    240.36 o 
   2   1  19     1239.67     1236.16    138.95 o 
   3   1  19        6.17       18.79     25.71 o 
   4   1  19      388.52      330.86    108.59 o 
  -3   2  19      941.14     1032.24    263.56 o 
  -2   2  19      391.47      339.78    125.15 o 
  -1   2  19        7.52        1.91     31.98 o 
   0   2  19       23.35       38.79     22.52 o 
   1   2  19      894.94      937.16     76.51 o 
   2   2  19     1413.20     1572.91    163.22 o 
   3   2  19      115.57      127.04     60.40 o 
   4   2  19       46.37       51.45     49.44 o 
  -3   3  19      480.26      378.16    165.53 o 
  -2   3  19      227.02      208.93     68.54 o 
  -1   3  19       27.21       32.53     32.64 o 
   0   3  19      380.63      433.36    163.77 o 
   1   3  19     1121.72     1237.77     63.02 o 
   2   3  19      381.66      458.19    154.20 o 
   3   3  19      291.93      221.47     60.36 o 
   4   3  19       35.33       23.42     26.76 o 
  -2   4  19      284.52      238.80     87.74 o 
  -1   4  19      101.46      104.59     42.09 o 
   0   4  19      490.61      638.66    173.08 o 
   1   4  19     2539.51     2787.58    202.69 o 
   2   4  19     3015.27     3264.58    392.40 o 
   3   4  19       66.37       49.32     28.39 o 
   4   4  19      192.82      127.64     44.87 o 
  -2   5  19      206.25      155.23    100.05 o 
  -1   5  19      109.82       68.86     34.41 o 
   0   5  19      649.41      732.27    181.53 o 
   1   5  19      466.60      478.89    144.85 o 
   2   5  19       16.67       31.75     32.11 o 
   3   5  19       13.04        9.66     33.19 o 
   4   5  19       50.13       35.34     38.90 o 
  -1   6  19        4.27       20.93     26.89 o 
   0   6  19      355.94      423.01    154.50 o 
   1   6  19     1453.18     1494.29     74.39 o 
   2   6  19        1.01       15.63     26.26 o 
   3   6  19     2246.35     2301.32    292.10 o 
   0   7  19       19.79       32.91     24.01 o 
   1   7  19      198.40      225.68     84.92 o 
   2   7  19        3.63        9.07     21.20 o 
   3   7  19      158.75      146.54     93.84 o 
  -2  -5  20      596.33      495.05     70.04 o 
  -1  -5  20      227.21      178.19     72.10 o 
   0  -5  20      947.14      869.43    190.34 o 
  -2  -4  20       38.82       26.38     19.31 o 
  -1  -4  20        0.34       18.24     15.92 o 
   0  -4  20       30.35       34.53     19.80 o 
   1  -4  20      207.72      172.90     56.55 o 
  -3  -3  20      400.45      288.10    119.46 o 
  -2  -3  20      180.55      178.35     75.50 o 
  -1  -3  20      368.25      271.87     96.81 o 
   0  -3  20      508.47      446.07     31.83 o 
   1  -3  20       13.44       17.37     14.80 o 
   2  -3  20      493.77      521.78    150.85 o 
  -3  -2  20      244.61      246.82    107.41 o 
  -2  -2  20      903.07      863.00     59.21 o 
  -1  -2  20      159.30      129.39     48.20 o 
   0  -2  20       71.54       76.78     29.49 o 
   1  -2  20        2.01        4.44     27.90 o 
   2  -2  20      670.41      787.75    147.79 o 
   3  -2  20      818.89      721.58    158.82 o 
  -3  -1  20     1106.62     1230.42    185.31 o 
  -2  -1  20       66.56       56.70     42.67 o 
  -1  -1  20     1088.45      946.58     86.89 o 
   0  -1  20       43.80       90.47     42.17 o 
   1  -1  20      320.21      353.16    105.89 o 
   2  -1  20     1177.23     1402.03    105.28 o 
   3  -1  20      757.44      674.30    106.83 o 
  -3   0  20      995.46     1114.68    152.82 o 
  -2   0  20      521.63      515.43    188.77 o 
  -1   0  20      233.31      200.37     81.01 o 
   0   0  20      258.55      170.57     61.53 o 
   1   0  20     1016.50     1006.95     85.62 o 
   2   0  20     1517.26     1754.09    109.34 o 
   3   0  20      256.56      282.92     76.04 o 
  -3   1  20       35.99       50.76     35.32 o 
  -2   1  20      488.32      412.80    143.87 o 
  -1   1  20      171.95      159.62     95.99 o 
   0   1  20       43.93       59.36     31.98 o 
   1   1  20      836.78      849.37     70.11 o 
   2   1  20      339.94      449.62     58.90 o 
   3   1  20        8.34       38.26     25.41 o 
  -2   2  20       63.34       50.99     24.22 o 
  -1   2  20      418.94      374.14    109.90 o 
   0   2  20       46.63       55.46     29.34 o 
   1   2  20      361.59      311.96    125.85 o 
   2   2  20     1046.39     1221.98     75.64 o 
   3   2  20        0.28       -2.09     37.31 o 
  -2   3  20      314.42      358.61    152.24 o 
  -1   3  20      262.09      228.12     94.15 o 
   0   3  20      404.92      357.51    158.45 o 
   1   3  20        7.13       -3.12     30.11 o 
   2   3  20       34.86       28.63     33.95 o 
   3   3  20      294.57      285.53    136.24 o 
  -1   4  20      495.02      470.81    171.77 o 
   0   4  20       68.61       63.89     33.59 o 
   1   4  20       89.77       94.63     46.06 o 
   2   4  20      318.27      246.24    104.54 o 
   3   4  20     1296.41     1378.97    194.18 o 
  -1   5  20      413.96      375.15    145.28 o 
   0   5  20        1.53       33.42     27.98 o 
   1   5  20       22.58       46.54     22.73 o 
   2   5  20      110.11      145.21     65.42 o 
   3   5  20      326.97      309.06    147.36 o 
   1   6  20       67.43       41.60     27.92 o 
  -1  -3  21      289.90      201.94     99.69 o 
   0  -3  21      981.43      953.59    135.87 o 
  -1  -2  21      384.01      364.02    158.87 o 
   0  -2  21      261.65      208.45    106.69 o 
   1  -2  21        2.27       26.05     19.22 o 
  -2  -1  21       88.41       94.92     42.90 o 
  -1  -1  21     2245.19     2279.70    285.86 o 
   0  -1  21      267.16      219.16     93.97 o 
   1  -1  21       35.34       51.53     31.16 o 
   2  -1  21        4.96       15.56     23.47 o 
  -1   0  21     1164.22     1253.77    169.71 o 
   0   0  21      875.41      840.94     67.96 o 
   1   0  21       47.93       36.57     48.87 o 
   2   0  21        5.01       15.76     26.46 o 
  -1   1  21      344.70      369.06    179.79 o 
   0   1  21      412.82      493.95     65.20 o 
   1   1  21      346.97      265.45     96.59 o 
   2   1  21       55.30       58.13     27.52 o 
  -1   2  21     1179.98     1245.66    166.46 o 
   0   2  21      154.85      225.31     99.17 o 
   1   2  21      368.37      271.36    122.85 o 
   2   2  21        8.70       19.58     35.02 o 
   0   3  21        6.34       22.67     24.34 o 
   1   3  21       27.29       18.38     30.88 o 
   2   3  21        7.14       13.76     19.34 o 
                                                 
